# Supplementary material for: From DNA to FBA: How to Build Your Own Genome-Scale Metabolic Model
Source: Front Microbiol. 2016 Jun 17;7:907. doi: 10.3389/fmicb.2016.00907 (PMC4911401; doi:10.3389/fmicb.2016.00907)
Supplement: Supplementary file 2 [file Data_Sheet_1.ZIP]

Archive with 3 entries (2 files):
- SM1_stoichiometric_matrix.tsv
- __MACOSX/
- __MACOSX/._SM1_stoichiometric_matrix.tsv
