# Supplementary material for: From DNA to FBA: How to Build Your Own Genome-Scale Metabolic Model
Source: Front Microbiol. 2016 Jun 17;7:907. doi: 10.3389/fmicb.2016.00907 (PMC4911401; doi:10.3389/fmicb.2016.00907)
Supplement: Supplementary file 4 [file Data_Sheet_3.ZIP]

Archive with 1 entries (1 files):
- SM3_Citrobacter_sedlakii.json
