# Supplementary material for: From DNA to FBA: How to Build Your Own Genome-Scale Metabolic Model
Source: Front Microbiol. 2016 Jun 17;7:907. doi: 10.3389/fmicb.2016.00907 (PMC4911401; doi:10.3389/fmicb.2016.00907)
Supplement: Supplementary file 4 [file Data_Sheet_3.ZIP › SM3_Citrobacter_sedlakii.json]

{"template_ref":"228/2/1","genome_ref":"252/1/2","source":"KBase","biomasses":[{"dna":0.031,"rna":0.21,"cofactor":0.039,"energy":40,"name":"Citrobacter sedlakii 119 auto biomass","cellwall":0.177,"protein":0.563,"biomasscompounds":[{"modelcompound_ref":"~/modelcompounds/id/cpd00063_c0","coefficient":-0.00778132482043096},{"modelcompound_ref":"~/modelcompounds/id/cpd00156_c0","coefficient":-0.352889948968272},{"modelcompound_ref":"~/modelcompounds/id/cpd00030_c0","coefficient":-0.00778132482043096},{"modelcompound_ref":"~/modelcompounds/id/cpd00205_c0","coefficient":-0.00778132482043096},{"modelcompound_ref":"~/modelcompounds/id/cpd00035_c0","coefficient":-0.428732289454499},{"modelcompound_ref":"~/modelcompounds/id/cpd00060_c0","coefficient":-0.128039715997337},{"modelcompound_ref":"~/modelcompounds/id/cpd00066_c0","coefficient":-0.15480760087483},{"modelcompound_ref":"~/modelcompounds/id/cpd00017_c0","coefficient":-0.00778132482043096},{"modelcompound_ref":"~/modelcompounds/id/cpd00010_c0","coefficient":-0.00778132482043096},{"modelcompound_ref":"~/modelcompounds/id/cpd15665_c0","coefficient":-0.0609084652443221},{"modelcompound_ref":"~/modelcompounds/id/cpd00008_c0","coefficient":40},{"modelcompound_ref":"~/modelcompounds/id/cpd00052_c0","coefficient":-0.0841036156544863},{"modelcompound_ref":"~/modelcompounds/id/cpd10516_c0","coefficient":-0.00778132482043096},{"modelcompound_ref":"~/modelcompounds/id/cpd00357_c0","coefficient":-0.01468498342018},{"modelcompound_ref":"~/modelcompounds/id/cpd00099_c0","coefficient":-0.00778132482043096},{"modelcompound_ref":"~/modelcompounds/id/cpd00356_c0","coefficient":-0.01468498342018},{"modelcompound_ref":"~/modelcompounds/id/cpd10515_c0","coefficient":-0.00778132482043096},{"modelcompound_ref":"~/modelcompounds/id/cpd00254_c0","coefficient":-0.00778132482043096},{"modelcompound_ref":"~/modelcompounds/id/cpd00322_c0","coefficient":-0.242249358141304},{"modelcompound_ref":"~/modelcompounds/id/cpd00058_c0","coefficient":-0.00778132482043096},{"modelcompound_ref":"~/modelcompounds/id/cpd00149_c0","coefficient":-0.00778132482043096},{"modelcompound_ref":"~/modelcompounds/id/cpd00041_c0","coefficient":-0.201205267995816},{"modelcompound_ref":"~/modelcompounds/id/cpd17043_c0","coefficient":-1},{"modelcompound_ref":"~/modelcompounds/id/cpd00023_c0","coefficient":-0.219496655995436},{"modelcompound_ref":"~/modelcompounds/id/cpd00053_c0","coefficient":-0.219496655995436},{"modelcompound_ref":"~/modelcompounds/id/cpd00107_c0","coefficient":-0.376088782528765},{"modelcompound_ref":"~/modelcompounds/id/cpd00220_c0","coefficient":-0.00778132482043096},{"modelcompound_ref":"~/modelcompounds/id/cpd00009_c0","coefficient":39.9922186751796},{"modelcompound_ref":"~/modelcompounds/id/cpd00054_c0","coefficient":-0.179790960093822},{"modelcompound_ref":"~/modelcompounds/id/cpd00065_c0","coefficient":-0.0472899299502361},{"modelcompound_ref":"~/modelcompounds/id/cpd02229_c0","coefficient":-0.0609084652443221},{"modelcompound_ref":"~/modelcompounds/id/cpd11493_c0","coefficient":-0.00778132482043096},{"modelcompound_ref":"~/modelcompounds/id/cpd12370_c0","coefficient":0.00778132482043096},{"modelcompound_ref":"~/modelcompounds/id/cpd17041_c0","coefficient":-1},{"modelcompound_ref":"~/modelcompounds/id/cpd00129_c0","coefficient":-0.184698405654696},{"modelcompound_ref":"~/modelcompounds/id/cpd00038_c0","coefficient":-0.135406821203723},{"modelcompound_ref":"~/modelcompounds/id/cpd00241_c0","coefficient":-0.01468498342018},{"modelcompound_ref":"~/modelcompounds/id/cpd11416_c0","coefficient":1},{"modelcompound_ref":"~/modelcompounds/id/cpd00067_c0","coefficient":40},{"modelcompound_ref":"~/modelcompounds/id/cpd17042_c0","coefficient":-1},{"modelcompound_ref":"~/modelcompounds/id/cpd00161_c0","coefficient":-0.211466290532188},{"modelcompound_ref":"~/modelcompounds/id/cpd00002_c0","coefficient":-40.1101757365074},{"modelcompound_ref":"~/modelcompounds/id/cpd00016_c0","coefficient":-0.00778132482043096},{"modelcompound_ref":"~/modelcompounds/id/cpd00048_c0","coefficient":-0.00778132482043096},{"modelcompound_ref":"~/modelcompounds/id/cpd00003_c0","coefficient":-0.00778132482043096},{"modelcompound_ref":"~/modelcompounds/id/cpd00115_c0","coefficient":-0.01468498342018},{"modelcompound_ref":"~/modelcompounds/id/cpd00069_c0","coefficient":-0.115101904973216},{"modelcompound_ref":"~/modelcompounds/id/cpd00015_c0","coefficient":-0.00778132482043096},{"modelcompound_ref":"~/modelcompounds/id/cpd00132_c0","coefficient":-0.201205267995816},{"modelcompound_ref":"~/modelcompounds/id/cpd00006_c0","coefficient":-0.00778132482043096},{"modelcompound_ref":"~/modelcompounds/id/cpd15666_c0","coefficient":0.0609084652443221},{"modelcompound_ref":"~/modelcompounds/id/cpd00001_c0","coefficient":-35.5386858537513},{"modelcompound_ref":"~/modelcompounds/id/cpd00084_c0","coefficient":-0.0762884719008526},{"modelcompound_ref":"~/modelcompounds/id/cpd00119_c0","coefficient":-0.0794113918032267},{"modelcompound_ref":"~/modelcompounds/id/cpd00039_c0","coefficient":-0.285970236774541},{"modelcompound_ref":"~/modelcompounds/id/cpd00012_c0","coefficient":0.405833094852252},{"modelcompound_ref":"~/modelcompounds/id/cpd00062_c0","coefficient":-0.0908319049068452},{"modelcompound_ref":"~/modelcompounds/id/cpd00034_c0","coefficient":-0.00778132482043096},{"modelcompound_ref":"~/modelcompounds/id/cpd00051_c0","coefficient":-0.247156803702178},{"modelcompound_ref":"~/modelcompounds/id/cpd00033_c0","coefficient":-0.510820469745475}],"other":0,"lipid":0.093,"id":"bio1"}],"source_id":"Kbase67826.4","modelcompounds":[{"compound_ref":"489/6/1/compounds/id/cpd00060","modelcompartment_ref":"~/modelcompartments/id/c0","charge":1,"formula":"C5H11NO2S","name":"L-Methionine_c0","id":"cpd00060_c0"},{"compound_ref":"489/6/1/compounds/id/cpd00067","modelcompartment_ref":"~/modelcompartments/id/c0","charge":2,"formula":"H","name":"H+_c0","id":"cpd00067_c0"},{"compound_ref":"489/6/1/compounds/id/cpd00001","modelcompartment_ref":"~/modelcompartments/id/c0","charge":1,"formula":"H2O","name":"H2O_c0","id":"cpd00001_c0"},{"compound_ref":"489/6/1/compounds/id/cpd00035","modelcompartment_ref":"~/modelcompartments/id/c0","charge":1,"formula":"C3H7NO2","name":"L-Alanine_c0","id":"cpd00035_c0"},{"compound_ref":"489/6/1/compounds/id/cpd11590","modelcompartment_ref":"~/modelcompartments/id/c0","charge":0,"formula":"C8H15N2O3S","name":"met-L-ala-L_c0","id":"cpd11590_c0"},{"compound_ref":"489/6/1/compounds/id/cpd00161","modelcompartment_ref":"~/modelcompartments/id/c0","charge":1,"formula":"C4H9NO3","name":"L-Threonine_c0","id":"cpd00161_c0"},{"compound_ref":"489/6/1/compounds/id/cpd11582","modelcompartment_ref":"~/modelcompartments/id/c0","charge":1,"formula":"C7H14N2O4","name":"ala-L-Thr-L_c0","id":"cpd11582_c0"},{"compound_ref":"489/6/1/compounds/id/cpd11589","modelcompartment_ref":"~/modelcompartments/id/c0","charge":0,"formula":"C6H9N2O5","name":"gly-asp-L_c0","id":"cpd11589_c0"},{"compound_ref":"489/6/1/compounds/id/cpd00041","modelcompartment_ref":"~/modelcompartments/id/c0","charge":0,"formula":"C4H6NO4","name":"L-Aspartate_c0","id":"cpd00041_c0"},{"compound_ref":"489/6/1/compounds/id/cpd00033","modelcompartment_ref":"~/modelcompartments/id/c0","charge":1,"formula":"C2H5NO2","name":"Glycine_c0","id":"cpd00033_c0"},{"compound_ref":"489/6/1/compounds/id/cpd00084","modelcompartment_ref":"~/modelcompartments/id/c0","charge":1,"formula":"C3H7NO2S","name":"L-Cysteine_c0","id":"cpd00084_c0"},{"compound_ref":"489/6/1/compounds/id/cpd15603","modelcompartment_ref":"~/modelcompartments/id/c0","charge":1,"formula":"C5H10N2O3S","name":"Gly-Cys_c0","id":"cpd15603_c0"},{"compound_ref":"489/6/1/compounds/id/cpd00023","modelcompartment_ref":"~/modelcompartments/id/c0","charge":0,"formula":"C5H8NO4","name":"L-Glutamate_c0","id":"cpd00023_c0"},{"compound_ref":"489/6/1/compounds/id/cpd11586","modelcompartment_ref":"~/modelcompartments/id/c0","charge":0,"formula":"C8H13N2O5","name":"ala-L-glu-L_c0","id":"cpd11586_c0"},{"compound_ref":"489/6/1/compounds/id/cpd00132","modelcompartment_ref":"~/modelcompartments/id/c0","charge":1,"formula":"C4H8N2O3","name":"L-Asparagine_c0","id":"cpd00132_c0"},{"compound_ref":"489/6/1/compounds/id/cpd11581","modelcompartment_ref":"~/modelcompartments/id/c0","charge":1,"formula":"C6H11N3O4","name":"gly-asn-L_c0","id":"cpd11581_c0"},{"compound_ref":"489/6/1/compounds/id/cpd15604","modelcompartment_ref":"~/modelcompartments/id/c0","charge":1,"formula":"C8H16N2O3","name":"Gly-Leu_c0","id":"cpd15604_c0"},{"compound_ref":"489/6/1/compounds/id/cpd00107","modelcompartment_ref":"~/modelcompartments/id/c0","charge":1,"formula":"C6H13NO2","name":"L-Leucine_c0","id":"cpd00107_c0"},{"compound_ref":"489/6/1/compounds/id/cpd11585","modelcompartment_ref":"~/modelcompartments/id/c0","charge":1,"formula":"C5H10N2O3","name":"L-alanylglycine_c0","id":"cpd11585_c0"},{"compound_ref":"489/6/1/compounds/id/cpd11593","modelcompartment_ref":"~/modelcompartments/id/c0","charge":0,"formula":"C7H11N2O5","name":"ala-L-asp-L_c0","id":"cpd11593_c0"},{"compound_ref":"489/6/1/compounds/id/cpd01017","modelcompartment_ref":"~/modelcompartments/id/c0","charge":1,"formula":"C5H10N2O3S","name":"Cys-Gly_c0","id":"cpd01017_c0"},{"compound_ref":"489/6/1/compounds/id/cpd00053","modelcompartment_ref":"~/modelcompartments/id/c0","charge":1,"formula":"C5H10N2O3","name":"L-Glutamine_c0","id":"cpd00053_c0"},{"compound_ref":"489/6/1/compounds/id/cpd11580","modelcompartment_ref":"~/modelcompartments/id/c0","charge":1,"formula":"C7H13N3O4","name":"Gly-Gln_c0","id":"cpd11580_c0"},{"compound_ref":"489/6/1/compounds/id/cpd00066","modelcompartment_ref":"~/modelcompartments/id/c0","charge":1,"formula":"C9H11NO2","name":"L-Phenylalanine_c0","id":"cpd00066_c0"},{"compound_ref":"489/6/1/compounds/id/cpd15605","modelcompartment_ref":"~/modelcompartments/id/c0","charge":1,"formula":"C11H14N2O3","name":"Gly-Phe_c0","id":"cpd15605_c0"},{"compound_ref":"489/6/1/compounds/id/cpd00119","modelcompartment_ref":"~/modelcompartments/id/c0","charge":1,"formula":"C6H9N3O2","name":"L-Histidine_c0","id":"cpd00119_c0"},{"compound_ref":"489/6/1/compounds/id/cpd11584","modelcompartment_ref":"~/modelcompartments/id/c0","charge":1,"formula":"C9H14N4O3","name":"Ala-His_c0","id":"cpd11584_c0"},{"compound_ref":"489/6/1/compounds/id/cpd11592","modelcompartment_ref":"~/modelcompartments/id/c0","charge":0,"formula":"C7H11N2O5","name":"gly-glu-L_c0","id":"cpd11592_c0"},{"compound_ref":"489/6/1/compounds/id/cpd11587","modelcompartment_ref":"~/modelcompartments/id/c0","charge":1,"formula":"C8H15N3O4","name":"Ala-Gln_c0","id":"cpd11587_c0"},{"compound_ref":"489/6/1/compounds/id/cpd00069","modelcompartment_ref":"~/modelcompartments/id/c0","charge":1,"formula":"C9H11NO3","name":"L-Tyrosine_c0","id":"cpd00069_c0"},{"compound_ref":"489/6/1/compounds/id/cpd15606","modelcompartment_ref":"~/modelcompartments/id/c0","charge":1,"formula":"C11H14N2O4","name":"Gly-Tyr_c0","id":"cpd15606_c0"},{"compound_ref":"489/6/1/compounds/id/cpd11588","modelcompartment_ref":"~/modelcompartments/id/c0","charge":1,"formula":"C7H12N2O3","name":"gly-pro-L_c0","id":"cpd11588_c0"},{"compound_ref":"489/6/1/compounds/id/cpd00129","modelcompartment_ref":"~/modelcompartments/id/c0","charge":0,"formula":"C5H8NO2","name":"L-Proline_c0","id":"cpd00129_c0"},{"compound_ref":"489/6/1/compounds/id/cpd11583","modelcompartment_ref":"~/modelcompartments/id/c0","charge":1,"formula":"C9H18N2O3","name":"Ala-Leu_c0","id":"cpd11583_c0"},{"compound_ref":"489/6/1/compounds/id/cpd11591","modelcompartment_ref":"~/modelcompartments/id/c0","charge":1,"formula":"C7H14N2O3S","name":"Gly-Met_c0","id":"cpd11591_c0"},{"compound_ref":"489/6/1/compounds/id/cpd00357","modelcompartment_ref":"~/modelcompartments/id/c0","charge":-2,"formula":"C10H14N2O14P3","name":"TTP_c0","id":"cpd00357_c0"},{"compound_ref":"489/6/1/compounds/id/cpd00626","modelcompartment_ref":"~/modelcompartments/id/c0","charge":-1,"formula":"C16H24N2O16P2","name":"dTDPglucose_c0","id":"cpd00626_c0"},{"compound_ref":"489/6/1/compounds/id/cpd00089","modelcompartment_ref":"~/modelcompartments/id/c0","charge":0,"formula":"C6H12O9P","name":"Glucose-1-phosphate_c0","id":"cpd00089_c0"},{"compound_ref":"489/6/1/compounds/id/cpd00012","modelcompartment_ref":"~/modelcompartments/id/c0","charge":-1,"formula":"H2O7P2","name":"PPi_c0","id":"cpd00012_c0"},{"compound_ref":"489/6/1/compounds/id/cpd00650","modelcompartment_ref":"~/modelcompartments/id/c0","charge":-2,"formula":"C25H37N7O17P3S","name":"Crotonyl-CoA_c0","id":"cpd00650_c0"},{"compound_ref":"489/6/1/compounds/id/cpd00004","modelcompartment_ref":"~/modelcompartments/id/c0","charge":-1,"formula":"C21H27N7O14P2","name":"NADH_c0","id":"cpd00004_c0"},{"compound_ref":"489/6/1/compounds/id/cpd00003","modelcompartment_ref":"~/modelcompartments/id/c0","charge":0,"formula":"C21H26N7O14P2","name":"NAD_c0","id":"cpd00003_c0"},{"compound_ref":"489/6/1/compounds/id/cpd00120","modelcompartment_ref":"~/modelcompartments/id/c0","charge":-2,"formula":"C25H39N7O17P3S","name":"Butyryl-CoA_c0","id":"cpd00120_c0"},{"compound_ref":"489/6/1/compounds/id/cpd02187","modelcompartment_ref":"~/modelcompartments/id/c0","charge":-2,"formula":"C25H37N7O17P3S","name":"Methacrylyl-CoA_c0","id":"cpd02187_c0"},{"compound_ref":"489/6/1/compounds/id/cpd00481","modelcompartment_ref":"~/modelcompartments/id/c0","charge":-2,"formula":"C25H39N7O17P3S","name":"Isobutyryl-CoA_c0","id":"cpd00481_c0"},{"compound_ref":"489/6/1/compounds/id/cpd00007","modelcompartment_ref":"~/modelcompartments/id/c0","charge":1,"formula":"O2","name":"O2_c0","id":"cpd00007_c0"},{"compound_ref":"489/6/1/compounds/id/cpd00760","modelcompartment_ref":"~/modelcompartments/id/c0","charge":-2,"formula":"C26H41N7O17P3S","name":"2-Methylbutyryl-CoA_c0","id":"cpd00760_c0"},{"compound_ref":"489/6/1/compounds/id/cpd02125","modelcompartment_ref":"~/modelcompartments/id/c0","charge":-2,"formula":"C26H39N7O17P3S","name":"Tiglyl-CoA_c0","id":"cpd02125_c0"},{"compound_ref":"489/6/1/compounds/id/cpd03671","modelcompartment_ref":"~/modelcompartments/id/c0","charge":1,"formula":"C6H14NO8P","name":"D-Glucosamine1-phosphate_c0","id":"cpd03671_c0"},{"compound_ref":"489/6/1/compounds/id/cpd02611","modelcompartment_ref":"~/modelcompartments/id/c0","charge":0,"formula":"C8H15NO9P","name":"N-Acetyl-D-glucosamine1-phosphate_c0","id":"cpd02611_c0"},{"compound_ref":"489/6/1/compounds/id/cpd00010","modelcompartment_ref":"~/modelcompartments/id/c0","charge":-2,"formula":"C21H33N7O16P3S","name":"CoA_c0","id":"cpd00010_c0"},{"compound_ref":"489/6/1/compounds/id/cpd00022","modelcompartment_ref":"~/modelcompartments/id/c0","charge":-2,"formula":"C23H35N7O17P3S","name":"Acetyl-CoA_c0","id":"cpd00022_c0"},{"compound_ref":"489/6/1/compounds/id/cpd00037","modelcompartment_ref":"~/modelcompartments/id/c0","charge":-1,"formula":"C17H25N3O17P2","name":"UDP-N-acetylglucosamine_c0","id":"cpd00037_c0"},{"compound_ref":"489/6/1/compounds/id/cpd00062","modelcompartment_ref":"~/modelcompartments/id/c0","charge":-2,"formula":"C9H12N2O15P3","name":"UTP_c0","id":"cpd00062_c0"},{"compound_ref":"489/6/1/compounds/id/cpd02152","modelcompartment_ref":"~/modelcompartments/id/c0","charge":0,"formula":"C10H17N4O6","name":"L-Argininosuccinate_c0","id":"cpd02152_c0"},{"compound_ref":"489/6/1/compounds/id/cpd00106","modelcompartment_ref":"~/modelcompartments/id/c0","charge":-1,"formula":"C4H2O4","name":"Fumarate_c0","id":"cpd00106_c0"},{"compound_ref":"489/6/1/compounds/id/cpd00051","modelcompartment_ref":"~/modelcompartments/id/c0","charge":2,"formula":"C6H15N4O2","name":"L-Arginine_c0","id":"cpd00051_c0"},{"compound_ref":"489/6/1/compounds/id/cpd02255","modelcompartment_ref":"~/modelcompartments/id/c0","charge":0,"formula":"C6H5O4","name":"3-oxoadipate-enol-lactone_c0","id":"cpd02255_c0"},{"compound_ref":"489/6/1/compounds/id/cpd00011","modelcompartment_ref":"~/modelcompartments/id/c0","charge":1,"formula":"CO2","name":"CO2_c0","id":"cpd00011_c0"},{"compound_ref":"489/6/1/compounds/id/cpd00938","modelcompartment_ref":"~/modelcompartments/id/c0","charge":-1,"formula":"C7H4O6","name":"4-Carboxymuconolactone_c0","id":"cpd00938_c0"},{"compound_ref":"489/6/1/compounds/id/cpd15352","modelcompartment_ref":"~/modelcompartments/id/c0","charge":1,"formula":"C50H70O2","name":"2-Demethylmenaquinone 8_c0","id":"cpd15352_c0"},{"compound_ref":"489/6/1/compounds/id/cpd15353","modelcompartment_ref":"~/modelcompartments/id/c0","charge":1,"formula":"C50H72O2","name":"2-Demethylmenaquinol 8_c0","id":"cpd15353_c0"},{"compound_ref":"489/6/1/compounds/id/cpd15561","modelcompartment_ref":"~/modelcompartments/id/c0","charge":1,"formula":"C49H76O4","name":"Ubiquinol-8_c0","id":"cpd15561_c0"},{"compound_ref":"489/6/1/compounds/id/cpd15560","modelcompartment_ref":"~/modelcompartments/id/c0","charge":1,"formula":"C49H74O4","name":"Ubiquinone-8_c0","id":"cpd15560_c0"},{"compound_ref":"489/6/1/compounds/id/cpd15500","modelcompartment_ref":"~/modelcompartments/id/c0","charge":1,"formula":"C51H72O2","name":"Menaquinone 8_c0","id":"cpd15500_c0"},{"compound_ref":"489/6/1/compounds/id/cpd15499","modelcompartment_ref":"~/modelcompartments/id/c0","charge":1,"formula":"C51H74O2","name":"Menaquinol 8_c0","id":"cpd15499_c0"},{"compound_ref":"489/6/1/compounds/id/cpd15672","modelcompartment_ref":"~/modelcompartments/id/c0","charge":0,"formula":"C20H40O7P","name":"1-anteisoheptadecanoyl-sn-glycerol 3-phosphate_c0","id":"cpd15672_c0"},{"compound_ref":"489/6/1/compounds/id/cpd11434","modelcompartment_ref":"~/modelcompartments/id/c0","charge":-2,"formula":"C38H65N7O17P3S","name":"fa12coa_c0","id":"cpd11434_c0"},{"compound_ref":"489/6/1/compounds/id/cpd15678","modelcompartment_ref":"~/modelcompartments/id/c0","charge":0,"formula":"C37H72O8P","name":"1,2-dianteisoheptadecanoyl-sn-glycerol 3-phosphate_c0","id":"cpd15678_c0"},{"compound_ref":"489/6/1/compounds/id/cpd15682","modelcompartment_ref":"~/modelcompartments/id/c0","charge":0,"formula":"C35H68O8P","name":"1,2-diisohexadecanoyl-sn-glycerol 3-phosphate_c0","id":"cpd15682_c0"},{"compound_ref":"489/6/1/compounds/id/cpd15676","modelcompartment_ref":"~/modelcompartments/id/c0","charge":0,"formula":"C19H38O7P","name":"1-isohexadecanoyl-sn-glycerol 3-phosphate_c0","id":"cpd15676_c0"},{"compound_ref":"489/6/1/compounds/id/cpd11441","modelcompartment_ref":"~/modelcompartments/id/c0","charge":-2,"formula":"C37H63N7O17P3S","name":"fa6coa_c0","id":"cpd11441_c0"},{"compound_ref":"489/6/1/compounds/id/cpd11493","modelcompartment_ref":"~/modelcompartments/id/c0","charge":0,"formula":"C11H21N2O7PRS","name":"ACP_c0","id":"cpd11493_c0"},{"compound_ref":"489/6/1/compounds/id/cpd15328","modelcompartment_ref":"~/modelcompartments/id/c0","charge":0,"formula":"C21H40O7P","name":"1-octadec-11-enoyl-sn-glycerol 3-phosphate_c0","id":"cpd15328_c0"},{"compound_ref":"489/6/1/compounds/id/cpd15527","modelcompartment_ref":"~/modelcompartments/id/c0","charge":0,"formula":"C39H72O8P","name":"1,2-dioctadec-11-enoyl-sn-glycerol 3-phosphate_c0","id":"cpd15527_c0"},{"compound_ref":"489/6/1/compounds/id/cpd11825","modelcompartment_ref":"~/modelcompartments/id/c0","charge":0,"formula":"C29H53N2O8PRS","name":"Octadecenoyl-ACP_c0","id":"cpd11825_c0"},{"compound_ref":"489/6/1/compounds/id/cpd15331","modelcompartment_ref":"~/modelcompartments/id/c0","charge":0,"formula":"C17H34O7P","name":"1-tetradecanoyl-sn-glycerol 3-phosphate_c0","id":"cpd15331_c0"},{"compound_ref":"489/6/1/compounds/id/cpd15522","modelcompartment_ref":"~/modelcompartments/id/c0","charge":0,"formula":"C31H60O8P","name":"1,2-ditetradecanoyl-sn-glycerol 3-phosphate_c0","id":"cpd15522_c0"},{"compound_ref":"489/6/1/compounds/id/cpd01695","modelcompartment_ref":"~/modelcompartments/id/c0","charge":-2,"formula":"C35H59N7O17P3S","name":"Myristoyl-CoA_c0","id":"cpd01695_c0"},{"compound_ref":"489/6/1/compounds/id/cpd15521","modelcompartment_ref":"~/modelcompartments/id/c0","charge":0,"formula":"C27H52O8P","name":"1,2-didodecanoyl-sn-glycerol 3-phosphate_c0","id":"cpd15521_c0"},{"compound_ref":"489/6/1/compounds/id/cpd15325","modelcompartment_ref":"~/modelcompartments/id/c0","charge":0,"formula":"C15H30O7P","name":"1-dodecanoyl-sn-glycerol 3-phosphate_c0","id":"cpd15325_c0"},{"compound_ref":"489/6/1/compounds/id/cpd11468","modelcompartment_ref":"~/modelcompartments/id/c0","charge":0,"formula":"C23H43N2O8PRS","name":"Dodecanoyl-ACP_c0","id":"cpd11468_c0"},{"compound_ref":"489/6/1/compounds/id/cpd15677","modelcompartment_ref":"~/modelcompartments/id/c0","charge":0,"formula":"C37H72O8P","name":"1,2-diisoheptadecanoyl-sn-glycerol 3-phosphate_c0","id":"cpd15677_c0"},{"compound_ref":"489/6/1/compounds/id/cpd11432","modelcompartment_ref":"~/modelcompartments/id/c0","charge":-2,"formula":"C38H65N7O17P3S","name":"fa11coa_c0","id":"cpd11432_c0"},{"compound_ref":"489/6/1/compounds/id/cpd15671","modelcompartment_ref":"~/modelcompartments/id/c0","charge":0,"formula":"C20H40O7P","name":"1-isoheptadecanoyl-sn-glycerol 3-phosphate_c0","id":"cpd15671_c0"},{"compound_ref":"489/6/1/compounds/id/cpd00134","modelcompartment_ref":"~/modelcompartments/id/c0","charge":-2,"formula":"C37H63N7O17P3S","name":"Palmitoyl-CoA_c0","id":"cpd00134_c0"},{"compound_ref":"489/6/1/compounds/id/cpd15327","modelcompartment_ref":"~/modelcompartments/id/c0","charge":0,"formula":"C19H38O7P","name":"1-hexadecanoyl-sn-glycerol 3-phosphate_c0","id":"cpd15327_c0"},{"compound_ref":"489/6/1/compounds/id/cpd15524","modelcompartment_ref":"~/modelcompartments/id/c0","charge":0,"formula":"C35H68O8P","name":"1,2-dihexadecanoyl-sn-glycerol 3-phosphate_c0","id":"cpd15524_c0"},{"compound_ref":"489/6/1/compounds/id/cpd15681","modelcompartment_ref":"~/modelcompartments/id/c0","charge":0,"formula":"C33H64O8P","name":"1,2-dianteisopentadecanoyl-sn-glycerol 3-phosphate_c0","id":"cpd15681_c0"},{"compound_ref":"489/6/1/compounds/id/cpd11439","modelcompartment_ref":"~/modelcompartments/id/c0","charge":-2,"formula":"C36H61N7O17P3S","name":"fa4coa_c0","id":"cpd11439_c0"},{"compound_ref":"489/6/1/compounds/id/cpd15675","modelcompartment_ref":"~/modelcompartments/id/c0","charge":0,"formula":"C18H36O7P","name":"1-anteisopentadecanoyl-sn-glycerol 3-phosphate_c0","id":"cpd15675_c0"},{"compound_ref":"489/6/1/compounds/id/cpd15277","modelcompartment_ref":"~/modelcompartments/id/c0","charge":0,"formula":"C27H51N2O8PRS","name":"Palmitoyl-ACP_c0","id":"cpd15277_c0"},{"compound_ref":"489/6/1/compounds/id/cpd15680","modelcompartment_ref":"~/modelcompartments/id/c0","charge":0,"formula":"C33H64O8P","name":"1,2-diisopentadecanoyl-sn-glycerol 3-phosphate_c0","id":"cpd15680_c0"},{"compound_ref":"489/6/1/compounds/id/cpd15674","modelcompartment_ref":"~/modelcompartments/id/c0","charge":0,"formula":"C18H36O7P","name":"1-isopentadecanoyl-sn-glycerol 3-phosphate_c0","id":"cpd15674_c0"},{"compound_ref":"489/6/1/compounds/id/cpd11437","modelcompartment_ref":"~/modelcompartments/id/c0","charge":-2,"formula":"C36H61N7O17P3S","name":"fa3coa_c0","id":"cpd11437_c0"},{"compound_ref":"489/6/1/compounds/id/cpd15239","modelcompartment_ref":"~/modelcompartments/id/c0","charge":0,"formula":"C27H49N2O8PRS","name":"Hexadecenoyl-ACP_c0","id":"cpd15239_c0"},{"compound_ref":"489/6/1/compounds/id/cpd15326","modelcompartment_ref":"~/modelcompartments/id/c0","charge":0,"formula":"C19H36O7P","name":"1-hexadec-9-enoyl-sn-glycerol 3-phosphate_c0","id":"cpd15326_c0"},{"compound_ref":"489/6/1/compounds/id/cpd15525","modelcompartment_ref":"~/modelcompartments/id/c0","charge":0,"formula":"C35H64O8P","name":"1,2-dihexadec-9-enoyl-sn-glycerol 3-phosphate_c0","id":"cpd15525_c0"},{"compound_ref":"489/6/1/compounds/id/cpd15268","modelcompartment_ref":"~/modelcompartments/id/c0","charge":0,"formula":"C29H55N2O8PRS","name":"Octadecanoyl-ACP_c0","id":"cpd15268_c0"},{"compound_ref":"489/6/1/compounds/id/cpd15329","modelcompartment_ref":"~/modelcompartments/id/c0","charge":0,"formula":"C21H42O7P","name":"1-octadecanoyl-sn-glycerol 3-phosphate_c0","id":"cpd15329_c0"},{"compound_ref":"489/6/1/compounds/id/cpd15526","modelcompartment_ref":"~/modelcompartments/id/c0","charge":0,"formula":"C39H76O8P","name":"1,2-dioctadecanoyl-sn-glycerol 3-phosphate_c0","id":"cpd15526_c0"},{"compound_ref":"489/6/1/compounds/id/cpd15294","modelcompartment_ref":"~/modelcompartments/id/c0","charge":0,"formula":"C25H45N2O8PRS","name":"Tetradecenoyl-ACP_c0","id":"cpd15294_c0"},{"compound_ref":"489/6/1/compounds/id/cpd15330","modelcompartment_ref":"~/modelcompartments/id/c0","charge":0,"formula":"C17H32O7P","name":"1-tetradec-7-enoyl-sn-glycerol 3-phosphate_c0","id":"cpd15330_c0"},{"compound_ref":"489/6/1/compounds/id/cpd15523","modelcompartment_ref":"~/modelcompartments/id/c0","charge":0,"formula":"C31H56O8P","name":"1,2-ditetradec-7-enoyl-sn-glycerol 3-phosphate_c0","id":"cpd15523_c0"},{"compound_ref":"489/6/1/compounds/id/cpd15673","modelcompartment_ref":"~/modelcompartments/id/c0","charge":0,"formula":"C17H34O7P","name":"1-isotetradecanoyl-sn-glycerol 3-phosphate_c0","id":"cpd15673_c0"},{"compound_ref":"489/6/1/compounds/id/cpd15679","modelcompartment_ref":"~/modelcompartments/id/c0","charge":0,"formula":"C31H60O8P","name":"1,2-diisotetradecanoyl-sn-glycerol 3-phosphate_c0","id":"cpd15679_c0"},{"compound_ref":"489/6/1/compounds/id/cpd11435","modelcompartment_ref":"~/modelcompartments/id/c0","charge":-2,"formula":"C35H59N7O17P3S","name":"fa1coa_c0","id":"cpd11435_c0"},{"compound_ref":"489/6/1/compounds/id/cpd11466","modelcompartment_ref":"~/modelcompartments/id/c0","charge":0,"formula":"C25H47N2O8PRS","name":"Myristoyl-ACP_c0","id":"cpd11466_c0"},{"compound_ref":"489/6/1/compounds/id/cpd00327","modelcompartment_ref":"~/modelcompartments/id/c0","charge":-2,"formula":"C39H67N7O17P3S","name":"strcoa_c0","id":"cpd00327_c0"},{"compound_ref":"489/6/1/compounds/id/cpd00002","modelcompartment_ref":"~/modelcompartments/id/c0","charge":-2,"formula":"C10H13N5O13P3","name":"ATP_c0","id":"cpd00002_c0"},{"compound_ref":"489/6/1/compounds/id/cpd00259","modelcompartment_ref":"~/modelcompartments/id/c0","charge":1,"formula":"C5H10O5","name":"D-Lyxulose_c0","id":"cpd00259_c0"},{"compound_ref":"489/6/1/compounds/id/cpd00198","modelcompartment_ref":"~/modelcompartments/id/c0","charge":0,"formula":"C5H10O8P","name":"D-Xylulose5-phosphate_c0","id":"cpd00198_c0"},{"compound_ref":"489/6/1/compounds/id/cpd00008","modelcompartment_ref":"~/modelcompartments/id/c0","charge":-1,"formula":"C10H13N5O10P2","name":"ADP_c0","id":"cpd00008_c0"},{"compound_ref":"489/6/1/compounds/id/cpd00067","modelcompartment_ref":"~/modelcompartments/id/e0","charge":2,"formula":"H","name":"H+_e0","id":"cpd00067_e0"},{"compound_ref":"489/6/1/compounds/id/cpd00609","modelcompartment_ref":"~/modelcompartments/id/c0","charge":-1,"formula":"C6H8O8","name":"D-Glucarate_c0","id":"cpd00609_c0"},{"compound_ref":"489/6/1/compounds/id/cpd00609","modelcompartment_ref":"~/modelcompartments/id/e0","charge":-1,"formula":"C6H8O8","name":"D-Glucarate_e0","id":"cpd00609_e0"},{"compound_ref":"489/6/1/compounds/id/cpd00652","modelcompartment_ref":"~/modelcompartments/id/c0","charge":-1,"formula":"C6H8O8","name":"D-Mucic acid_c0","id":"cpd00652_c0"},{"compound_ref":"489/6/1/compounds/id/cpd00652","modelcompartment_ref":"~/modelcompartments/id/e0","charge":-1,"formula":"C6H8O8","name":"D-Mucic acid_e0","id":"cpd00652_e0"},{"compound_ref":"489/6/1/compounds/id/cpd00080","modelcompartment_ref":"~/modelcompartments/id/c0","charge":0,"formula":"C3H8O6P","name":"Glycerol-3-phosphate_c0","id":"cpd00080_c0"},{"compound_ref":"489/6/1/compounds/id/cpd00091","modelcompartment_ref":"~/modelcompartments/id/c0","charge":0,"formula":"C9H12N2O9P","name":"UMP_c0","id":"cpd00091_c0"},{"compound_ref":"489/6/1/compounds/id/cpd00249","modelcompartment_ref":"~/modelcompartments/id/c0","charge":1,"formula":"C9H12N2O6","name":"Uridine_c0","id":"cpd00249_c0"},{"compound_ref":"489/6/1/compounds/id/cpd00533","modelcompartment_ref":"~/modelcompartments/id/c0","charge":-1,"formula":"C9H13N3O10P2","name":"dCDP_c0","id":"cpd00533_c0"},{"compound_ref":"489/6/1/compounds/id/cpd00356","modelcompartment_ref":"~/modelcompartments/id/c0","charge":-2,"formula":"C9H13N3O13P3","name":"dCTP_c0","id":"cpd00356_c0"},{"compound_ref":"489/6/1/compounds/id/cpd00367","modelcompartment_ref":"~/modelcompartments/id/c0","charge":1,"formula":"C9H13N3O5","name":"Cytidine_c0","id":"cpd00367_c0"},{"compound_ref":"489/6/1/compounds/id/cpd00038","modelcompartment_ref":"~/modelcompartments/id/c0","charge":-2,"formula":"C10H13N5O14P3","name":"GTP_c0","id":"cpd00038_c0"},{"compound_ref":"489/6/1/compounds/id/cpd00046","modelcompartment_ref":"~/modelcompartments/id/c0","charge":0,"formula":"C9H13N3O8P","name":"CMP_c0","id":"cpd00046_c0"},{"compound_ref":"489/6/1/compounds/id/cpd00031","modelcompartment_ref":"~/modelcompartments/id/c0","charge":-1,"formula":"C10H13N5O11P2","name":"GDP_c0","id":"cpd00031_c0"},{"compound_ref":"489/6/1/compounds/id/cpd00241","modelcompartment_ref":"~/modelcompartments/id/c0","charge":-2,"formula":"C10H13N5O13P3","name":"dGTP_c0","id":"cpd00241_c0"},{"compound_ref":"489/6/1/compounds/id/cpd00295","modelcompartment_ref":"~/modelcompartments/id/c0","charge":-1,"formula":"C10H13N5O10P2","name":"dGDP_c0","id":"cpd00295_c0"},{"compound_ref":"489/6/1/compounds/id/cpd00358","modelcompartment_ref":"~/modelcompartments/id/c0","charge":-2,"formula":"C9H12N2O14P3","name":"dUTP_c0","id":"cpd00358_c0"},{"compound_ref":"489/6/1/compounds/id/cpd00978","modelcompartment_ref":"~/modelcompartments/id/c0","charge":-1,"formula":"C9H12N2O11P2","name":"dUDP_c0","id":"cpd00978_c0"},{"compound_ref":"489/6/1/compounds/id/cpd00297","modelcompartment_ref":"~/modelcompartments/id/c0","charge":-1,"formula":"C10H14N2O11P2","name":"dTDP_c0","id":"cpd00297_c0"},{"compound_ref":"489/6/1/compounds/id/cpd00068","modelcompartment_ref":"~/modelcompartments/id/c0","charge":-2,"formula":"C10H12N4O14P3","name":"ITP_c0","id":"cpd00068_c0"},{"compound_ref":"489/6/1/compounds/id/cpd00090","modelcompartment_ref":"~/modelcompartments/id/c0","charge":-1,"formula":"C10H12N4O11P2","name":"IDP_c0","id":"cpd00090_c0"},{"compound_ref":"489/6/1/compounds/id/cpd00014","modelcompartment_ref":"~/modelcompartments/id/c0","charge":-1,"formula":"C9H12N2O12P2","name":"UDP_c0","id":"cpd00014_c0"},{"compound_ref":"489/6/1/compounds/id/cpd00177","modelcompartment_ref":"~/modelcompartments/id/c0","charge":-1,"formula":"C10H13N5O9P2","name":"dADP_c0","id":"cpd00177_c0"},{"compound_ref":"489/6/1/compounds/id/cpd00115","modelcompartment_ref":"~/modelcompartments/id/c0","charge":-2,"formula":"C10H13N5O12P3","name":"dATP_c0","id":"cpd00115_c0"},{"compound_ref":"489/6/1/compounds/id/cpd15492","modelcompartment_ref":"~/modelcompartments/id/c0","charge":-6,"formula":"C139H245N2O70P4","name":"kdo-phospho-heptosyl-phospho-heptosyl-heptosyl-kdo2-lipidA_c0","id":"cpd15492_c0"},{"compound_ref":"489/6/1/compounds/id/cpd15550","modelcompartment_ref":"~/modelcompartments/id/c0","charge":-5,"formula":"C131H234N2O63P4","name":"phospho-heptosyl-phospho-heptosyl-heptosyl-kdo2-lipidA_c0","id":"cpd15550_c0"},{"compound_ref":"489/6/1/compounds/id/cpd02546","modelcompartment_ref":"~/modelcompartments/id/c0","charge":-1,"formula":"C17H24N3O15P","name":"CMP-KDO_c0","id":"cpd02546_c0"},{"compound_ref":"489/6/1/compounds/id/cpd00196","modelcompartment_ref":"~/modelcompartments/id/c0","charge":0,"formula":"C2H4O5P","name":"Acetylphosphate_c0","id":"cpd00196_c0"},{"compound_ref":"489/6/1/compounds/id/cpd00029","modelcompartment_ref":"~/modelcompartments/id/c0","charge":0,"formula":"C2H3O2","name":"Acetate_c0","id":"cpd00029_c0"},{"compound_ref":"489/6/1/compounds/id/cpd01844","modelcompartment_ref":"~/modelcompartments/id/c0","charge":0,"formula":"C3H6O5P","name":"Propionyl phosphate_c0","id":"cpd01844_c0"},{"compound_ref":"489/6/1/compounds/id/cpd00141","modelcompartment_ref":"~/modelcompartments/id/c0","charge":0,"formula":"C3H5O2","name":"Propionate_c0","id":"cpd00141_c0"},{"compound_ref":"489/6/1/compounds/id/cpd00071","modelcompartment_ref":"~/modelcompartments/id/c0","charge":1,"formula":"C2H4O","name":"Acetaldehyde_c0","id":"cpd00071_c0"},{"compound_ref":"489/6/1/compounds/id/cpd00041","modelcompartment_ref":"~/modelcompartments/id/e0","charge":0,"formula":"C4H6NO4","name":"L-Aspartate_e0","id":"cpd00041_e0"},{"compound_ref":"489/6/1/compounds/id/cpd00036","modelcompartment_ref":"~/modelcompartments/id/c0","charge":-1,"formula":"C4H4O4","name":"Succinate_c0","id":"cpd00036_c0"},{"compound_ref":"489/6/1/compounds/id/cpd00036","modelcompartment_ref":"~/modelcompartments/id/e0","charge":-1,"formula":"C4H4O4","name":"Succinate_e0","id":"cpd00036_e0"},{"compound_ref":"489/6/1/compounds/id/cpd00098","modelcompartment_ref":"~/modelcompartments/id/c0","charge":2,"formula":"C5H14NO","name":"Choline_c0","id":"cpd00098_c0"},{"compound_ref":"489/6/1/compounds/id/cpd00447","modelcompartment_ref":"~/modelcompartments/id/c0","charge":2,"formula":"C5H12NO","name":"Betaine aldehyde_c0","id":"cpd00447_c0"},{"compound_ref":"489/6/1/compounds/id/cpd00009","modelcompartment_ref":"~/modelcompartments/id/c0","charge":-1,"formula":"HO4P","name":"Phosphate_c0","id":"cpd00009_c0"},{"compound_ref":"489/6/1/compounds/id/cpd11590","modelcompartment_ref":"~/modelcompartments/id/e0","charge":0,"formula":"C8H15N2O3S","name":"met-L-ala-L_e0","id":"cpd11590_e0"},{"compound_ref":"489/6/1/compounds/id/cpd11583","modelcompartment_ref":"~/modelcompartments/id/e0","charge":1,"formula":"C9H18N2O3","name":"Ala-Leu_e0","id":"cpd11583_e0"},{"compound_ref":"489/6/1/compounds/id/cpd15603","modelcompartment_ref":"~/modelcompartments/id/e0","charge":1,"formula":"C5H10N2O3S","name":"Gly-Cys_e0","id":"cpd15603_e0"},{"compound_ref":"489/6/1/compounds/id/cpd15606","modelcompartment_ref":"~/modelcompartments/id/e0","charge":1,"formula":"C11H14N2O4","name":"Gly-Tyr_e0","id":"cpd15606_e0"},{"compound_ref":"489/6/1/compounds/id/cpd01017","modelcompartment_ref":"~/modelcompartments/id/e0","charge":1,"formula":"C5H10N2O3S","name":"Cys-Gly_e0","id":"cpd01017_e0"},{"compound_ref":"489/6/1/compounds/id/cpd11586","modelcompartment_ref":"~/modelcompartments/id/e0","charge":0,"formula":"C8H13N2O5","name":"ala-L-glu-L_e0","id":"cpd11586_e0"},{"compound_ref":"489/6/1/compounds/id/cpd11589","modelcompartment_ref":"~/modelcompartments/id/e0","charge":0,"formula":"C6H9N2O5","name":"gly-asp-L_e0","id":"cpd11589_e0"},{"compound_ref":"489/6/1/compounds/id/cpd11584","modelcompartment_ref":"~/modelcompartments/id/e0","charge":1,"formula":"C9H14N4O3","name":"Ala-His_e0","id":"cpd11584_e0"},{"compound_ref":"489/6/1/compounds/id/cpd15604","modelcompartment_ref":"~/modelcompartments/id/e0","charge":1,"formula":"C8H16N2O3","name":"Gly-Leu_e0","id":"cpd15604_e0"},{"compound_ref":"489/6/1/compounds/id/cpd11593","modelcompartment_ref":"~/modelcompartments/id/e0","charge":0,"formula":"C7H11N2O5","name":"ala-L-asp-L_e0","id":"cpd11593_e0"},{"compound_ref":"489/6/1/compounds/id/cpd11587","modelcompartment_ref":"~/modelcompartments/id/e0","charge":1,"formula":"C8H15N3O4","name":"Ala-Gln_e0","id":"cpd11587_e0"},{"compound_ref":"489/6/1/compounds/id/cpd11592","modelcompartment_ref":"~/modelcompartments/id/e0","charge":0,"formula":"C7H11N2O5","name":"gly-glu-L_e0","id":"cpd11592_e0"},{"compound_ref":"489/6/1/compounds/id/cpd11580","modelcompartment_ref":"~/modelcompartments/id/e0","charge":1,"formula":"C7H13N3O4","name":"Gly-Gln_e0","id":"cpd11580_e0"},{"compound_ref":"489/6/1/compounds/id/cpd11581","modelcompartment_ref":"~/modelcompartments/id/e0","charge":1,"formula":"C6H11N3O4","name":"gly-asn-L_e0","id":"cpd11581_e0"},{"compound_ref":"489/6/1/compounds/id/cpd11585","modelcompartment_ref":"~/modelcompartments/id/e0","charge":1,"formula":"C5H10N2O3","name":"L-alanylglycine_e0","id":"cpd11585_e0"},{"compound_ref":"489/6/1/compounds/id/cpd11591","modelcompartment_ref":"~/modelcompartments/id/e0","charge":1,"formula":"C7H14N2O3S","name":"Gly-Met_e0","id":"cpd11591_e0"},{"compound_ref":"489/6/1/compounds/id/cpd15605","modelcompartment_ref":"~/modelcompartments/id/e0","charge":1,"formula":"C11H14N2O3","name":"Gly-Phe_e0","id":"cpd15605_e0"},{"compound_ref":"489/6/1/compounds/id/cpd11582","modelcompartment_ref":"~/modelcompartments/id/e0","charge":1,"formula":"C7H14N2O4","name":"ala-L-Thr-L_e0","id":"cpd11582_e0"},{"compound_ref":"489/6/1/compounds/id/cpd11588","modelcompartment_ref":"~/modelcompartments/id/e0","charge":1,"formula":"C7H12N2O3","name":"gly-pro-L_e0","id":"cpd11588_e0"},{"compound_ref":"489/6/1/compounds/id/cpd03525","modelcompartment_ref":"~/modelcompartments/id/c0","charge":-2,"formula":"C9H10NO7","name":"N-Succinyl-L-glutamate_c0","id":"cpd03525_c0"},{"compound_ref":"489/6/1/compounds/id/cpd03526","modelcompartment_ref":"~/modelcompartments/id/c0","charge":-1,"formula":"C9H11NO6","name":"N-Succinyl-L-glutamate 5-semialdehyde_c0","id":"cpd03526_c0"},{"compound_ref":"489/6/1/compounds/id/cpd01399","modelcompartment_ref":"~/modelcompartments/id/c0","charge":1,"formula":"C24H42O21","name":"Maltotetraose_c0","id":"cpd01399_c0"},{"compound_ref":"489/6/1/compounds/id/cpd15495","modelcompartment_ref":"~/modelcompartments/id/c0","charge":1,"formula":"C30H52O26","name":"Maltopentaose_c0","id":"cpd15495_c0"},{"compound_ref":"489/6/1/compounds/id/cpd01329","modelcompartment_ref":"~/modelcompartments/id/c0","charge":1,"formula":"C36H62O31","name":"Maltohexaose_c0","id":"cpd01329_c0"},{"compound_ref":"489/6/1/compounds/id/cpd15494","modelcompartment_ref":"~/modelcompartments/id/c0","charge":1,"formula":"C42H72O36","name":"Maltoheptaose_c0","id":"cpd15494_c0"},{"compound_ref":"489/6/1/compounds/id/cpd15302","modelcompartment_ref":"~/modelcompartments/id/c0","charge":1,"formula":"C24H42O21","name":"glycogen(n-1)_c0","id":"cpd15302_c0"},{"compound_ref":"489/6/1/compounds/id/cpd00155","modelcompartment_ref":"~/modelcompartments/id/c0","charge":1,"formula":"C30H52O26","name":"Glycogen_c0","id":"cpd00155_c0"},{"compound_ref":"489/6/1/compounds/id/cpd11484","modelcompartment_ref":"~/modelcompartments/id/c0","charge":0,"formula":"C25H47N2O9PRS","name":"HMA_c0","id":"cpd11484_c0"},{"compound_ref":"489/6/1/compounds/id/cpd02886","modelcompartment_ref":"~/modelcompartments/id/c0","charge":-1,"formula":"C31H51N3O19P2","name":"UDP-3-O-(beta-hydroxymyristoyl)-N-acetylglucosamine_c0","id":"cpd02886_c0"},{"compound_ref":"489/6/1/compounds/id/cpd00006","modelcompartment_ref":"~/modelcompartments/id/c0","charge":-1,"formula":"C21H26N7O17P3","name":"NADP_c0","id":"cpd00006_c0"},{"compound_ref":"489/6/1/compounds/id/cpd03187","modelcompartment_ref":"~/modelcompartments/id/c0","charge":-2,"formula":"C6H3O7","name":"Oxalosuccinate_c0","id":"cpd03187_c0"},{"compound_ref":"489/6/1/compounds/id/cpd00260","modelcompartment_ref":"~/modelcompartments/id/c0","charge":-2,"formula":"C6H5O7","name":"Isocitrate_c0","id":"cpd00260_c0"},{"compound_ref":"489/6/1/compounds/id/cpd00005","modelcompartment_ref":"~/modelcompartments/id/c0","charge":-2,"formula":"C21H27N7O17P3","name":"NADPH_c0","id":"cpd00005_c0"},{"compound_ref":"489/6/1/compounds/id/cpd00024","modelcompartment_ref":"~/modelcompartments/id/c0","charge":-1,"formula":"C5H4O5","name":"2-Oxoglutarate_c0","id":"cpd00024_c0"},{"compound_ref":"489/6/1/compounds/id/cpd00215","modelcompartment_ref":"~/modelcompartments/id/c0","charge":1,"formula":"C8H9NO3","name":"Pyridoxal_c0","id":"cpd00215_c0"},{"compound_ref":"489/6/1/compounds/id/cpd00016","modelcompartment_ref":"~/modelcompartments/id/c0","charge":0,"formula":"C8H9NO6P","name":"Pyridoxal phosphate_c0","id":"cpd00016_c0"},{"compound_ref":"489/6/1/compounds/id/cpd00419","modelcompartment_ref":"~/modelcompartments/id/c0","charge":2,"formula":"C8H13N2O2","name":"PM_c0","id":"cpd00419_c0"},{"compound_ref":"489/6/1/compounds/id/cpd00493","modelcompartment_ref":"~/modelcompartments/id/c0","charge":1,"formula":"C8H13N2O5P","name":"Pyridoxamine phosphate_c0","id":"cpd00493_c0"},{"compound_ref":"489/6/1/compounds/id/cpd00263","modelcompartment_ref":"~/modelcompartments/id/c0","charge":1,"formula":"C8H11NO3","name":"Pyridoxol_c0","id":"cpd00263_c0"},{"compound_ref":"489/6/1/compounds/id/cpd00478","modelcompartment_ref":"~/modelcompartments/id/c0","charge":0,"formula":"C8H11NO6P","name":"Pyridoxine phosphate_c0","id":"cpd00478_c0"},{"compound_ref":"489/6/1/compounds/id/cpd02612","modelcompartment_ref":"~/modelcompartments/id/c0","charge":0,"formula":"C8H15NO9P","name":"N-Acetylmannosamine 6-phosphate_c0","id":"cpd02612_c0"},{"compound_ref":"489/6/1/compounds/id/cpd00293","modelcompartment_ref":"~/modelcompartments/id/c0","charge":0,"formula":"C8H15NO9P","name":"N-Acetyl-D-glucosamine 6-phosphate_c0","id":"cpd00293_c0"},{"compound_ref":"489/6/1/compounds/id/cpd00156","modelcompartment_ref":"~/modelcompartments/id/c0","charge":1,"formula":"C5H11NO2","name":"L-Valine_c0","id":"cpd00156_c0"},{"compound_ref":"489/6/1/compounds/id/cpd00156","modelcompartment_ref":"~/modelcompartments/id/e0","charge":1,"formula":"C5H11NO2","name":"L-Valine_e0","id":"cpd00156_e0"},{"compound_ref":"489/6/1/compounds/id/cpd00322","modelcompartment_ref":"~/modelcompartments/id/c0","charge":1,"formula":"C6H13NO2","name":"L-Isoleucine_c0","id":"cpd00322_c0"},{"compound_ref":"489/6/1/compounds/id/cpd00322","modelcompartment_ref":"~/modelcompartments/id/e0","charge":1,"formula":"C6H13NO2","name":"L-Isoleucine_e0","id":"cpd00322_e0"},{"compound_ref":"489/6/1/compounds/id/cpd00107","modelcompartment_ref":"~/modelcompartments/id/e0","charge":1,"formula":"C6H13NO2","name":"L-Leucine_e0","id":"cpd00107_e0"},{"compound_ref":"489/6/1/compounds/id/cpd02597","modelcompartment_ref":"~/modelcompartments/id/c0","charge":-2,"formula":"C7H5O6","name":"cis-2-Methylaconitate_c0","id":"cpd02597_c0"},{"compound_ref":"489/6/1/compounds/id/cpd02799","modelcompartment_ref":"~/modelcompartments/id/c0","charge":-2,"formula":"C7H7O7","name":"Methylisocitrate_c0","id":"cpd02799_c0"},{"compound_ref":"489/6/1/compounds/id/cpd00441","modelcompartment_ref":"~/modelcompartments/id/c0","charge":2,"formula":"C3H10N","name":"(CH3)3N_c0","id":"cpd00441_c0"},{"compound_ref":"489/6/1/compounds/id/cpd00811","modelcompartment_ref":"~/modelcompartments/id/c0","charge":1,"formula":"C3H9NO","name":"(CH3)3NO_c0","id":"cpd00811_c0"},{"compound_ref":"489/6/1/compounds/id/cpd00450","modelcompartment_ref":"~/modelcompartments/id/c0","charge":1,"formula":"C2H6S","name":"Methyl sulfide_c0","id":"cpd00450_c0"},{"compound_ref":"489/6/1/compounds/id/cpd08021","modelcompartment_ref":"~/modelcompartments/id/c0","charge":1,"formula":"C2H6OS","name":"DMSO_c0","id":"cpd08021_c0"},{"compound_ref":"489/6/1/compounds/id/cpd01242","modelcompartment_ref":"~/modelcompartments/id/c0","charge":1,"formula":"C5H10O4","name":"Thyminose_c0","id":"cpd01242_c0"},{"compound_ref":"489/6/1/compounds/id/cpd01242","modelcompartment_ref":"~/modelcompartments/id/e0","charge":1,"formula":"C5H10O4","name":"Thyminose_e0","id":"cpd01242_e0"},{"compound_ref":"489/6/1/compounds/id/cpd00105","modelcompartment_ref":"~/modelcompartments/id/c0","charge":1,"formula":"C5H10O5","name":"D-Ribose_c0","id":"cpd00105_c0"},{"compound_ref":"489/6/1/compounds/id/cpd00105","modelcompartment_ref":"~/modelcompartments/id/e0","charge":1,"formula":"C5H10O5","name":"D-Ribose_e0","id":"cpd00105_e0"},{"compound_ref":"489/6/1/compounds/id/cpd11473","modelcompartment_ref":"~/modelcompartments/id/c0","charge":0,"formula":"C17H29N2O8PRS","name":"(2E)-Hexenoyl-[acp]_c0","id":"cpd11473_c0"},{"compound_ref":"489/6/1/compounds/id/cpd11479","modelcompartment_ref":"~/modelcompartments/id/c0","charge":0,"formula":"C17H31N2O9PRS","name":"D-3-Hydroxyhexanoyl-[acp]_c0","id":"cpd11479_c0"},{"compound_ref":"489/6/1/compounds/id/cpd11467","modelcompartment_ref":"~/modelcompartments/id/c0","charge":0,"formula":"C25H45N2O8PRS","name":"(2E)-Tetradecenoyl-[acp]_c0","id":"cpd11467_c0"},{"compound_ref":"489/6/1/compounds/id/cpd11483","modelcompartment_ref":"~/modelcompartments/id/c0","charge":0,"formula":"C19H35N2O9PRS","name":"(R)-3-Hydroxyoctanoyl-[acyl-carrier protein]_c0","id":"cpd11483_c0"},{"compound_ref":"489/6/1/compounds/id/cpd11471","modelcompartment_ref":"~/modelcompartments/id/c0","charge":0,"formula":"C19H33N2O8PRS","name":"(2E)-Octenoyl-[acp]_c0","id":"cpd11471_c0"},{"compound_ref":"489/6/1/compounds/id/cpd11478","modelcompartment_ref":"~/modelcompartments/id/c0","charge":0,"formula":"C15H27N2O9PRS","name":"(R)-3-Hydroxybutanoyl-[acyl-carrier protein]_c0","id":"cpd11478_c0"},{"compound_ref":"489/6/1/compounds/id/cpd11465","modelcompartment_ref":"~/modelcompartments/id/c0","charge":0,"formula":"C15H25N2O8PRS","name":"But-2-enoyl-[acyl-carrier protein]_c0","id":"cpd11465_c0"},{"compound_ref":"489/6/1/compounds/id/cpd11475","modelcompartment_ref":"~/modelcompartments/id/c0","charge":0,"formula":"C21H37N2O8PRS","name":"(2E)-Decenoyl-[acp]_c0","id":"cpd11475_c0"},{"compound_ref":"489/6/1/compounds/id/cpd11482","modelcompartment_ref":"~/modelcompartments/id/c0","charge":0,"formula":"C21H39N2O9PRS","name":"(R)-3-Hydroxydecanoyl-[acyl-carrier protein]_c0","id":"cpd11482_c0"},{"compound_ref":"489/6/1/compounds/id/cpd11481","modelcompartment_ref":"~/modelcompartments/id/c0","charge":0,"formula":"C27H51N2O9PRS","name":"R-3-hydroxypalmitoyl-acyl-carrierprotein-_c0","id":"cpd11481_c0"},{"compound_ref":"489/6/1/compounds/id/cpd11477","modelcompartment_ref":"~/modelcompartments/id/c0","charge":0,"formula":"C27H49N2O8PRS","name":"(2E)-Hexadecenoyl-[acp]_c0","id":"cpd11477_c0"},{"compound_ref":"489/6/1/compounds/id/cpd11469","modelcompartment_ref":"~/modelcompartments/id/c0","charge":0,"formula":"C23H41N2O8PRS","name":"(2E)-Dodecenoyl-[acp]_c0","id":"cpd11469_c0"},{"compound_ref":"489/6/1/compounds/id/cpd11480","modelcompartment_ref":"~/modelcompartments/id/c0","charge":0,"formula":"C23H43N2O9PRS","name":"D-3-Hydroxydodecanoyl-[acp]_c0","id":"cpd11480_c0"},{"compound_ref":"489/6/1/compounds/id/cpd11552","modelcompartment_ref":"~/modelcompartments/id/c0","charge":0,"formula":"C19H33N2O8PRS","name":"6-methyl-trans-hept-2-enoyl-ACP_c0","id":"cpd11552_c0"},{"compound_ref":"489/6/1/compounds/id/cpd11551","modelcompartment_ref":"~/modelcompartments/id/c0","charge":0,"formula":"C19H35N2O9PRS","name":"6-methyl-3-hydroxy-heptanoyl-ACP_c0","id":"cpd11551_c0"},{"compound_ref":"489/6/1/compounds/id/cpd11518","modelcompartment_ref":"~/modelcompartments/id/c0","charge":0,"formula":"C28H51N2O8PRS","name":"14-methyl-trans-hexa-dec-2-enoyl-ACP_c0","id":"cpd11518_c0"},{"compound_ref":"489/6/1/compounds/id/cpd11517","modelcompartment_ref":"~/modelcompartments/id/c0","charge":0,"formula":"C28H53N2O9PRS","name":"14-methyl-3-hydroxy-hexa-decanoyl-ACP_c0","id":"cpd11517_c0"},{"compound_ref":"489/6/1/compounds/id/cpd11522","modelcompartment_ref":"~/modelcompartments/id/c0","charge":0,"formula":"C18H33N2O9PRS","name":"5-methyl-3-hydroxy-hexanoyl-ACP_c0","id":"cpd11522_c0"},{"compound_ref":"489/6/1/compounds/id/cpd11523","modelcompartment_ref":"~/modelcompartments/id/c0","charge":0,"formula":"C18H31N2O8PRS","name":"5-methyl-trans-hex-2-enoyl-ACP_c0","id":"cpd11523_c0"},{"compound_ref":"489/6/1/compounds/id/cpd11563","modelcompartment_ref":"~/modelcompartments/id/c0","charge":0,"formula":"C25H47N2O9PRS","name":"12-methyl-3-hydroxy-tridecanoyl-ACP_c0","id":"cpd11563_c0"},{"compound_ref":"489/6/1/compounds/id/cpd11564","modelcompartment_ref":"~/modelcompartments/id/c0","charge":0,"formula":"C25H45N2O8PRS","name":"12-methyl-trans-tridec-2-enoyl-ACP_c0","id":"cpd11564_c0"},{"compound_ref":"489/6/1/compounds/id/cpd11568","modelcompartment_ref":"~/modelcompartments/id/c0","charge":0,"formula":"C27H49N2O8PRS","name":"14-methyl-trans-pentadec-2-enoyl-ACP_c0","id":"cpd11568_c0"},{"compound_ref":"489/6/1/compounds/id/cpd11567","modelcompartment_ref":"~/modelcompartments/id/c0","charge":0,"formula":"C27H51N2O9PRS","name":"14-methyl-3-hydroxy-pentadecanoyl-ACP_c0","id":"cpd11567_c0"},{"compound_ref":"489/6/1/compounds/id/cpd11509","modelcompartment_ref":"~/modelcompartments/id/c0","charge":0,"formula":"C24H45N2O9PRS","name":"10-methyl-3-hydroxy-dodecanoyl-ACP_c0","id":"cpd11509_c0"},{"compound_ref":"489/6/1/compounds/id/cpd11510","modelcompartment_ref":"~/modelcompartments/id/c0","charge":0,"formula":"C24H43N2O8PRS","name":"10-methyl-trans-dodec-2-enoyl-ACP_c0","id":"cpd11510_c0"},{"compound_ref":"489/6/1/compounds/id/cpd11513","modelcompartment_ref":"~/modelcompartments/id/c0","charge":0,"formula":"C26H49N2O9PRS","name":"12-methyl-3-hydroxy-tetra-decanoyl-ACP_c0","id":"cpd11513_c0"},{"compound_ref":"489/6/1/compounds/id/cpd11514","modelcompartment_ref":"~/modelcompartments/id/c0","charge":0,"formula":"C26H47N2O8PRS","name":"12-methyl-trans-tetra-dec-2-enoyl-ACP_c0","id":"cpd11514_c0"},{"compound_ref":"489/6/1/compounds/id/cpd11534","modelcompartment_ref":"~/modelcompartments/id/c0","charge":0,"formula":"C24H45N2O9PRS","name":"11-methyl-3-hydroxy-dodecanoyl-ACP_c0","id":"cpd11534_c0"},{"compound_ref":"489/6/1/compounds/id/cpd11535","modelcompartment_ref":"~/modelcompartments/id/c0","charge":0,"formula":"C24H43N2O8PRS","name":"11-methyl-trans-dodec-2-enoyl-ACP_c0","id":"cpd11535_c0"},{"compound_ref":"489/6/1/compounds/id/cpd11556","modelcompartment_ref":"~/modelcompartments/id/c0","charge":0,"formula":"C21H37N2O8PRS","name":"8-methyl-trans-non-2-enoyl-ACP_c0","id":"cpd11556_c0"},{"compound_ref":"489/6/1/compounds/id/cpd11555","modelcompartment_ref":"~/modelcompartments/id/c0","charge":0,"formula":"C21H39N2O9PRS","name":"8-methyl-3-hydroxy-nonanoyl-ACP_c0","id":"cpd11555_c0"},{"compound_ref":"489/6/1/compounds/id/cpd11538","modelcompartment_ref":"~/modelcompartments/id/c0","charge":0,"formula":"C26H49N2O9PRS","name":"13-methyl-3-hydroxy-tetra-decanoyl-ACP_c0","id":"cpd11538_c0"},{"compound_ref":"489/6/1/compounds/id/cpd11539","modelcompartment_ref":"~/modelcompartments/id/c0","charge":0,"formula":"C26H47N2O8PRS","name":"13-methyl-trans-tetra-dec-2-enoyl-ACP_c0","id":"cpd11539_c0"},{"compound_ref":"489/6/1/compounds/id/cpd11506","modelcompartment_ref":"~/modelcompartments/id/c0","charge":0,"formula":"C22H39N2O8PRS","name":"8-methyl-trans-dec-2-enoyl-ACP_c0","id":"cpd11506_c0"},{"compound_ref":"489/6/1/compounds/id/cpd11505","modelcompartment_ref":"~/modelcompartments/id/c0","charge":0,"formula":"C22H41N2O9PRS","name":"8-methyl-3-hydroxy-decanoyl-ACP_c0","id":"cpd11505_c0"},{"compound_ref":"489/6/1/compounds/id/cpd11498","modelcompartment_ref":"~/modelcompartments/id/c0","charge":0,"formula":"C18H31N2O8PRS","name":"4-methyl-trans-hex-2-enoyl-ACP_c0","id":"cpd11498_c0"},{"compound_ref":"489/6/1/compounds/id/cpd11497","modelcompartment_ref":"~/modelcompartments/id/c0","charge":0,"formula":"C18H33N2O9PRS","name":"4-methyl-3-hydroxy-hexanoyl-ACP_c0","id":"cpd11497_c0"},{"compound_ref":"489/6/1/compounds/id/cpd11530","modelcompartment_ref":"~/modelcompartments/id/c0","charge":0,"formula":"C22H41N2O9PRS","name":"9-methyl-3-hydroxy-decanoyl-ACP_c0","id":"cpd11530_c0"},{"compound_ref":"489/6/1/compounds/id/cpd11531","modelcompartment_ref":"~/modelcompartments/id/c0","charge":0,"formula":"C22H39N2O8PRS","name":"9-methyl-trans-dec-2-enoyl-ACP_c0","id":"cpd11531_c0"},{"compound_ref":"489/6/1/compounds/id/cpd11542","modelcompartment_ref":"~/modelcompartments/id/c0","charge":0,"formula":"C28H53N2O9PRS","name":"15-methyl-3-hydroxy-hexa-decanoyl-ACP_c0","id":"cpd11542_c0"},{"compound_ref":"489/6/1/compounds/id/cpd11543","modelcompartment_ref":"~/modelcompartments/id/c0","charge":0,"formula":"C28H51N2O8PRS","name":"15-methyl-trans-hexa-dec-2-enoyl-ACP_c0","id":"cpd11543_c0"},{"compound_ref":"489/6/1/compounds/id/cpd11501","modelcompartment_ref":"~/modelcompartments/id/c0","charge":0,"formula":"C20H37N2O9PRS","name":"6-methyl-3-hydroxy-octanoyl-ACP_c0","id":"cpd11501_c0"},{"compound_ref":"489/6/1/compounds/id/cpd11502","modelcompartment_ref":"~/modelcompartments/id/c0","charge":0,"formula":"C20H35N2O8PRS","name":"6-methyl-trans-oct-2-enoyl-ACP_c0","id":"cpd11502_c0"},{"compound_ref":"489/6/1/compounds/id/cpd11527","modelcompartment_ref":"~/modelcompartments/id/c0","charge":0,"formula":"C20H35N2O8PRS","name":"7-methyl-trans-oct-2-enoyl-ACP_c0","id":"cpd11527_c0"},{"compound_ref":"489/6/1/compounds/id/cpd11526","modelcompartment_ref":"~/modelcompartments/id/c0","charge":0,"formula":"C20H37N2O9PRS","name":"7-methyl-3-hydroxy-octanoyl-ACP_c0","id":"cpd11526_c0"},{"compound_ref":"489/6/1/compounds/id/cpd11560","modelcompartment_ref":"~/modelcompartments/id/c0","charge":0,"formula":"C23H41N2O8PRS","name":"10-methyl-trans-undec-2-enoyl-ACP_c0","id":"cpd11560_c0"},{"compound_ref":"489/6/1/compounds/id/cpd11559","modelcompartment_ref":"~/modelcompartments/id/c0","charge":0,"formula":"C23H43N2O9PRS","name":"10-methyl-3-hydroxy-undecanoyl-ACP_c0","id":"cpd11559_c0"},{"compound_ref":"489/6/1/compounds/id/cpd11572","modelcompartment_ref":"~/modelcompartments/id/c0","charge":0,"formula":"C29H53N2O8PRS","name":"trans-Octodec-2-enoyl-ACP_c0","id":"cpd11572_c0"},{"compound_ref":"489/6/1/compounds/id/cpd11571","modelcompartment_ref":"~/modelcompartments/id/c0","charge":0,"formula":"C29H55N2O9PRS","name":"3-Hydroxyoctodecanoyl-ACP_c0","id":"cpd11571_c0"},{"compound_ref":"489/6/1/compounds/id/cpd11548","modelcompartment_ref":"~/modelcompartments/id/c0","charge":0,"formula":"C17H29N2O8PRS","name":"4-methyl-trans-pent-2-enoyl-ACP_c0","id":"cpd11548_c0"},{"compound_ref":"489/6/1/compounds/id/cpd11547","modelcompartment_ref":"~/modelcompartments/id/c0","charge":0,"formula":"C17H31N2O9PRS","name":"4-methyl-3-hydroxy-pentanoyl-ACP_c0","id":"cpd11547_c0"},{"compound_ref":"489/6/1/compounds/id/cpd08301","modelcompartment_ref":"~/modelcompartments/id/c0","charge":-1,"formula":"C5H10O9P2","name":"2-C-methyl-D-erythritol2-4-cyclodiphosphate_c0","id":"cpd08301_c0"},{"compound_ref":"489/6/1/compounds/id/cpd08288","modelcompartment_ref":"~/modelcompartments/id/c0","charge":-2,"formula":"C14H23N3O17P3","name":"2-phospho-4--cytidine5-diphospho-2-C-methyl-D-erythritol_c0","id":"cpd08288_c0"},{"compound_ref":"489/6/1/compounds/id/cpd03761","modelcompartment_ref":"~/modelcompartments/id/c0","charge":-6,"formula":"C44H47N4O16","name":"Precorrin 6A_c0","id":"cpd03761_c0"},{"compound_ref":"489/6/1/compounds/id/cpd03760","modelcompartment_ref":"~/modelcompartments/id/c0","charge":-6,"formula":"C44H49N4O16","name":"Precorrin 6B_c0","id":"cpd03760_c0"},{"compound_ref":"489/6/1/compounds/id/cpd08372","modelcompartment_ref":"~/modelcompartments/id/c0","charge":-5,"formula":"C44H46CoN4O16","name":"Cobalt-precorrin 6_c0","id":"cpd08372_c0"},{"compound_ref":"489/6/1/compounds/id/cpd08373","modelcompartment_ref":"~/modelcompartments/id/c0","charge":-5,"formula":"C44H48CoN4O16","name":"Cobalt-precorrin 6B_c0","id":"cpd08373_c0"},{"compound_ref":"489/6/1/compounds/id/cpd15441","modelcompartment_ref":"~/modelcompartments/id/c0","charge":-1,"formula":"C28H45N8O17P3S","name":"crotonobetainyl-CoA_c0","id":"cpd15441_c0"},{"compound_ref":"489/6/1/compounds/id/cpd15440","modelcompartment_ref":"~/modelcompartments/id/c0","charge":-1,"formula":"C28H47N8O18P3S","name":"Carnitinyl-CoA_c0","id":"cpd15440_c0"},{"compound_ref":"489/6/1/compounds/id/cpd00254","modelcompartment_ref":"~/modelcompartments/id/e0","charge":3,"formula":"Mg","name":"Mg_e0","id":"cpd00254_e0"},{"compound_ref":"489/6/1/compounds/id/cpd00254","modelcompartment_ref":"~/modelcompartments/id/c0","charge":3,"formula":"Mg","name":"Mg_c0","id":"cpd00254_c0"},{"compound_ref":"489/6/1/compounds/id/cpd00149","modelcompartment_ref":"~/modelcompartments/id/e0","charge":3,"formula":"Co","name":"Co2+_e0","id":"cpd00149_e0"},{"compound_ref":"489/6/1/compounds/id/cpd00149","modelcompartment_ref":"~/modelcompartments/id/c0","charge":3,"formula":"Co","name":"Co2+_c0","id":"cpd00149_c0"},{"compound_ref":"489/6/1/compounds/id/cpd09818","modelcompartment_ref":"~/modelcompartments/id/c0","charge":-1,"formula":"C15H12O4","name":"Naphthyl-2-methyl-succinic acid_c0","id":"cpd09818_c0"},{"compound_ref":"489/6/1/compounds/id/cpd00078","modelcompartment_ref":"~/modelcompartments/id/c0","charge":-3,"formula":"C25H36N7O19P3S","name":"Succinyl-CoA_c0","id":"cpd00078_c0"},{"compound_ref":"489/6/1/compounds/id/cpd09819","modelcompartment_ref":"~/modelcompartments/id/c0","charge":-3,"formula":"C36H44N7O19P3S","name":"Naphthyl-2-methyl-succinyl-CoA_c0","id":"cpd09819_c0"},{"compound_ref":"489/6/1/compounds/id/cpd00142","modelcompartment_ref":"~/modelcompartments/id/c0","charge":0,"formula":"C4H5O3","name":"Acetoacetate_c0","id":"cpd00142_c0"},{"compound_ref":"489/6/1/compounds/id/cpd00279","modelcompartment_ref":"~/modelcompartments/id/c0","charge":-2,"formula":"C25H37N7O18P3S","name":"Acetoacetyl-CoA_c0","id":"cpd00279_c0"},{"compound_ref":"489/6/1/compounds/id/cpd00211","modelcompartment_ref":"~/modelcompartments/id/c0","charge":0,"formula":"C4H7O2","name":"Butyrate_c0","id":"cpd00211_c0"},{"compound_ref":"489/6/1/compounds/id/cpd00027","modelcompartment_ref":"~/modelcompartments/id/c0","charge":1,"formula":"C6H12O6","name":"D-Glucose_c0","id":"cpd00027_c0"},{"compound_ref":"489/6/1/compounds/id/cpd00208","modelcompartment_ref":"~/modelcompartments/id/c0","charge":1,"formula":"C12H22O11","name":"LACT_c0","id":"cpd00208_c0"},{"compound_ref":"489/6/1/compounds/id/cpd00108","modelcompartment_ref":"~/modelcompartments/id/c0","charge":1,"formula":"C6H12O6","name":"Galactose_c0","id":"cpd00108_c0"},{"compound_ref":"489/6/1/compounds/id/cpd00842","modelcompartment_ref":"~/modelcompartments/id/c0","charge":-2,"formula":"C25H39N7O18P3S","name":"(S)-3-Hydroxybutyryl-CoA_c0","id":"cpd00842_c0"},{"compound_ref":"489/6/1/compounds/id/cpd02234","modelcompartment_ref":"~/modelcompartments/id/c0","charge":-2,"formula":"C25H39N7O18P3S","name":"(R)-3-Hydroxybutanoyl-CoA_c0","id":"cpd02234_c0"},{"compound_ref":"489/6/1/compounds/id/cpd00179","modelcompartment_ref":"~/modelcompartments/id/c0","charge":1,"formula":"C12H22O11","name":"Maltose_c0","id":"cpd00179_c0"},{"compound_ref":"489/6/1/compounds/id/cpd00794","modelcompartment_ref":"~/modelcompartments/id/c0","charge":1,"formula":"C12H22O11","name":"TRHL_c0","id":"cpd00794_c0"},{"compound_ref":"489/6/1/compounds/id/cpd00015","modelcompartment_ref":"~/modelcompartments/id/c0","charge":-1,"formula":"C27H31N9O15P2","name":"FAD_c0","id":"cpd00015_c0"},{"compound_ref":"489/6/1/compounds/id/cpd00982","modelcompartment_ref":"~/modelcompartments/id/c0","charge":-1,"formula":"C27H33N9O15P2","name":"FADH2_c0","id":"cpd00982_c0"},{"compound_ref":"489/6/1/compounds/id/cpd09878","modelcompartment_ref":"~/modelcompartments/id/c0","charge":-1,"formula":"C2H2O5S","name":"Sulfoacetate_c0","id":"cpd09878_c0"},{"compound_ref":"489/6/1/compounds/id/cpd00040","modelcompartment_ref":"~/modelcompartments/id/c0","charge":0,"formula":"C2HO3","name":"Glyoxalate_c0","id":"cpd00040_c0"},{"compound_ref":"489/6/1/compounds/id/cpd01270","modelcompartment_ref":"~/modelcompartments/id/c0","charge":0,"formula":"C17H22N4O9P","name":"FMNH2_c0","id":"cpd01270_c0"},{"compound_ref":"489/6/1/compounds/id/cpd00081","modelcompartment_ref":"~/modelcompartments/id/c0","charge":0,"formula":"HO3S","name":"Sulfite_c0","id":"cpd00081_c0"},{"compound_ref":"489/6/1/compounds/id/cpd00050","modelcompartment_ref":"~/modelcompartments/id/c0","charge":0,"formula":"C17H20N4O9P","name":"FMN_c0","id":"cpd00050_c0"},{"compound_ref":"489/6/1/compounds/id/cpd00210","modelcompartment_ref":"~/modelcompartments/id/c0","charge":1,"formula":"C2H7NO3S","name":"Taurine_c0","id":"cpd00210_c0"},{"compound_ref":"489/6/1/compounds/id/cpd04122","modelcompartment_ref":"~/modelcompartments/id/c0","charge":2,"formula":"C2H6NO","name":"Aminoacetaldehyde_c0","id":"cpd04122_c0"},{"compound_ref":"489/6/1/compounds/id/cpd03048","modelcompartment_ref":"~/modelcompartments/id/c0","charge":0,"formula":"C2H5O4S","name":"Isethionate_c0","id":"cpd03048_c0"},{"compound_ref":"489/6/1/compounds/id/cpd00229","modelcompartment_ref":"~/modelcompartments/id/c0","charge":1,"formula":"C2H4O2","name":"Glycolaldehyde_c0","id":"cpd00229_c0"},{"compound_ref":"489/6/1/compounds/id/cpd15611","modelcompartment_ref":"~/modelcompartments/id/c0","charge":1,"formula":"C6H12O","name":"hexanal_c0","id":"cpd15611_c0"},{"compound_ref":"489/6/1/compounds/id/cpd11578","modelcompartment_ref":"~/modelcompartments/id/c0","charge":0,"formula":"C6H13O3S","name":"hexanesulfonate_c0","id":"cpd11578_c0"},{"compound_ref":"489/6/1/compounds/id/cpd00055","modelcompartment_ref":"~/modelcompartments/id/c0","charge":1,"formula":"CH2O","name":"Formaldehyde_c0","id":"cpd00055_c0"},{"compound_ref":"489/6/1/compounds/id/cpd08023","modelcompartment_ref":"~/modelcompartments/id/c0","charge":0,"formula":"CH3O3S","name":"methanesulfonate_c0","id":"cpd08023_c0"},{"compound_ref":"489/6/1/compounds/id/cpd11579","modelcompartment_ref":"~/modelcompartments/id/c0","charge":0,"formula":"C2H5O3S","name":"ethanesulfonate_c0","id":"cpd11579_c0"},{"compound_ref":"489/6/1/compounds/id/cpd11596","modelcompartment_ref":"~/modelcompartments/id/c0","charge":0,"formula":"C4H9O3S","name":"butanesulfonate_c0","id":"cpd11596_c0"},{"compound_ref":"489/6/1/compounds/id/cpd01011","modelcompartment_ref":"~/modelcompartments/id/c0","charge":1,"formula":"C4H8O","name":"Butanal_c0","id":"cpd01011_c0"},{"compound_ref":"489/6/1/compounds/id/cpd02857","modelcompartment_ref":"~/modelcompartments/id/c0","charge":-1,"formula":"C7H11O10P","name":"DAHP_c0","id":"cpd02857_c0"},{"compound_ref":"489/6/1/compounds/id/cpd00699","modelcompartment_ref":"~/modelcompartments/id/c0","charge":0,"formula":"C7H9O6","name":"5-Dehydroquinate_c0","id":"cpd00699_c0"},{"compound_ref":"489/6/1/compounds/id/cpd11545","modelcompartment_ref":"~/modelcompartments/id/c0","charge":0,"formula":"C15H27N2O8PRS","name":"isobutyryl-ACP_c0","id":"cpd11545_c0"},{"compound_ref":"489/6/1/compounds/id/cpd11476","modelcompartment_ref":"~/modelcompartments/id/c0","charge":0,"formula":"C27H51N2O8PRS","name":"hexadecanoyl-acp_c0","id":"cpd11476_c0"},{"compound_ref":"489/6/1/compounds/id/cpd11540","modelcompartment_ref":"~/modelcompartments/id/c0","charge":0,"formula":"C26H49N2O8PRS","name":"13-methyl-tetra-decanoyl-ACP_c0","id":"cpd11540_c0"},{"compound_ref":"489/6/1/compounds/id/cpd11492","modelcompartment_ref":"~/modelcompartments/id/c0","charge":-1,"formula":"C14H22N2O10PRS","name":"Malonyl-acyl-carrierprotein-_c0","id":"cpd11492_c0"},{"compound_ref":"489/6/1/compounds/id/cpd00070","modelcompartment_ref":"~/modelcompartments/id/c0","charge":-3,"formula":"C24H34N7O19P3S","name":"Malonyl-CoA_c0","id":"cpd00070_c0"},{"compound_ref":"489/6/1/compounds/id/cpd11519","modelcompartment_ref":"~/modelcompartments/id/c0","charge":0,"formula":"C28H53N2O8PRS","name":"14-methyl-hexa-decanoyl-ACP_c0","id":"cpd11519_c0"},{"compound_ref":"489/6/1/compounds/id/cpd11573","modelcompartment_ref":"~/modelcompartments/id/c0","charge":0,"formula":"C29H55N2O8PRS","name":"Octodecanoyl-ACP_c0","id":"cpd11573_c0"},{"compound_ref":"489/6/1/compounds/id/cpd01882","modelcompartment_ref":"~/modelcompartments/id/c0","charge":-2,"formula":"C26H41N7O17P3S","name":"Isovaleryl-CoA_c0","id":"cpd01882_c0"},{"compound_ref":"489/6/1/compounds/id/cpd11520","modelcompartment_ref":"~/modelcompartments/id/c0","charge":0,"formula":"C16H29N2O8PRS","name":"isovaleryl-ACP_c0","id":"cpd11520_c0"},{"compound_ref":"489/6/1/compounds/id/cpd11569","modelcompartment_ref":"~/modelcompartments/id/c0","charge":0,"formula":"C27H51N2O8PRS","name":"14-methyl-pentadecanoyl-ACP_c0","id":"cpd11569_c0"},{"compound_ref":"489/6/1/compounds/id/cpd11565","modelcompartment_ref":"~/modelcompartments/id/c0","charge":0,"formula":"C25H47N2O8PRS","name":"12-methyl-tridecanoyl-ACP_c0","id":"cpd11565_c0"},{"compound_ref":"489/6/1/compounds/id/cpd11515","modelcompartment_ref":"~/modelcompartments/id/c0","charge":0,"formula":"C26H49N2O8PRS","name":"12-methyl-tetra-decanoyl-ACP_c0","id":"cpd11515_c0"},{"compound_ref":"489/6/1/compounds/id/cpd11495","modelcompartment_ref":"~/modelcompartments/id/c0","charge":0,"formula":"C16H29N2O8PRS","name":"2-methylbutyryl-ACP_c0","id":"cpd11495_c0"},{"compound_ref":"489/6/1/compounds/id/cpd11544","modelcompartment_ref":"~/modelcompartments/id/c0","charge":0,"formula":"C28H53N2O8PRS","name":"15-methyl-hexa-decanoyl-ACP_c0","id":"cpd11544_c0"},{"compound_ref":"489/6/1/compounds/id/cpd00641","modelcompartment_ref":"~/modelcompartments/id/c0","charge":2,"formula":"C6H12N3O","name":"L-Histidinol_c0","id":"cpd00641_c0"},{"compound_ref":"489/6/1/compounds/id/cpd00807","modelcompartment_ref":"~/modelcompartments/id/c0","charge":1,"formula":"C6H12N3O4P","name":"L-histidinol-phosphate_c0","id":"cpd00807_c0"},{"compound_ref":"489/6/1/compounds/id/cpd11576","modelcompartment_ref":"~/modelcompartments/id/c0","charge":1,"formula":"C5H11NO3S","name":"L-methionine R-oxide_c0","id":"cpd11576_c0"},{"compound_ref":"489/6/1/compounds/id/cpd11576","modelcompartment_ref":"~/modelcompartments/id/e0","charge":1,"formula":"C5H11NO3S","name":"L-methionine R-oxide_e0","id":"cpd11576_e0"},{"compound_ref":"489/6/1/compounds/id/cpd00060","modelcompartment_ref":"~/modelcompartments/id/e0","charge":1,"formula":"C5H11NO2S","name":"L-Methionine_e0","id":"cpd00060_e0"},{"compound_ref":"489/6/1/compounds/id/cpd01914","modelcompartment_ref":"~/modelcompartments/id/c0","charge":1,"formula":"C5H11NO3S","name":"L-Methionine S-oxide_c0","id":"cpd01914_c0"},{"compound_ref":"489/6/1/compounds/id/cpd01914","modelcompartment_ref":"~/modelcompartments/id/e0","charge":1,"formula":"C5H11NO3S","name":"L-Methionine S-oxide_e0","id":"cpd01914_e0"},{"compound_ref":"489/6/1/compounds/id/cpd00637","modelcompartment_ref":"~/modelcompartments/id/c0","charge":1,"formula":"C5H11NO2S","name":"D-Methionine_c0","id":"cpd00637_c0"},{"compound_ref":"489/6/1/compounds/id/cpd00637","modelcompartment_ref":"~/modelcompartments/id/e0","charge":1,"formula":"C5H11NO2S","name":"D-Methionine_e0","id":"cpd00637_e0"},{"compound_ref":"489/6/1/compounds/id/cpd02555","modelcompartment_ref":"~/modelcompartments/id/c0","charge":-3,"formula":"C29H33N9O12","name":"Tetrahydropteroyltri-L-glutamate_c0","id":"cpd02555_c0"},{"compound_ref":"489/6/1/compounds/id/cpd00135","modelcompartment_ref":"~/modelcompartments/id/c0","charge":1,"formula":"C4H9NO2S","name":"Homocysteine_c0","id":"cpd00135_c0"},{"compound_ref":"489/6/1/compounds/id/cpd02738","modelcompartment_ref":"~/modelcompartments/id/c0","charge":-3,"formula":"C30H35N9O12","name":"5-Methyltetrahydropteroyltri-L-glutamate_c0","id":"cpd02738_c0"},{"compound_ref":"489/6/1/compounds/id/cpd00019","modelcompartment_ref":"~/modelcompartments/id/c0","charge":1,"formula":"C14H20N6O5S","name":"S-Adenosyl-homocysteine_c0","id":"cpd00019_c0"},{"compound_ref":"489/6/1/compounds/id/cpd00017","modelcompartment_ref":"~/modelcompartments/id/c0","charge":2,"formula":"C15H23N6O5S","name":"S-Adenosyl-L-methionine_c0","id":"cpd00017_c0"},{"compound_ref":"489/6/1/compounds/id/cpd00098","modelcompartment_ref":"~/modelcompartments/id/e0","charge":2,"formula":"C5H14NO","name":"Choline_e0","id":"cpd00098_e0"},{"compound_ref":"489/6/1/compounds/id/cpd00121","modelcompartment_ref":"~/modelcompartments/id/c0","charge":1,"formula":"C6H12O6","name":"L-Inositol_c0","id":"cpd00121_c0"},{"compound_ref":"489/6/1/compounds/id/cpd02484","modelcompartment_ref":"~/modelcompartments/id/c0","charge":0,"formula":"C6H12O9P","name":"Inositol 3-phosphate_c0","id":"cpd02484_c0"},{"compound_ref":"489/6/1/compounds/id/cpd02230","modelcompartment_ref":"~/modelcompartments/id/c0","charge":0,"formula":"C6H12O9P","name":"Inositol 4-phosphate_c0","id":"cpd02230_c0"},{"compound_ref":"489/6/1/compounds/id/cpd00867","modelcompartment_ref":"~/modelcompartments/id/c0","charge":0,"formula":"C6H12O9P","name":"Inositol 1-phosphate_c0","id":"cpd00867_c0"},{"compound_ref":"489/6/1/compounds/id/cpd00130","modelcompartment_ref":"~/modelcompartments/id/c0","charge":-1,"formula":"C4H4O5","name":"L-Malate_c0","id":"cpd00130_c0"},{"compound_ref":"489/6/1/compounds/id/cpd00032","modelcompartment_ref":"~/modelcompartments/id/c0","charge":-1,"formula":"C4H2O5","name":"Oxaloacetate_c0","id":"cpd00032_c0"},{"compound_ref":"489/6/1/compounds/id/cpd00346","modelcompartment_ref":"~/modelcompartments/id/c0","charge":1,"formula":"C4H7NO3","name":"L-Aspartate4-semialdehyde_c0","id":"cpd00346_c0"},{"compound_ref":"489/6/1/compounds/id/cpd00227","modelcompartment_ref":"~/modelcompartments/id/c0","charge":1,"formula":"C4H9NO3","name":"L-Homoserine_c0","id":"cpd00227_c0"},{"compound_ref":"489/6/1/compounds/id/cpd11558","modelcompartment_ref":"~/modelcompartments/id/c0","charge":0,"formula":"C23H41N2O9PRS","name":"10-methyl-3-oxo-undecanoyl-ACP_c0","id":"cpd11558_c0"},{"compound_ref":"489/6/1/compounds/id/cpd11508","modelcompartment_ref":"~/modelcompartments/id/c0","charge":0,"formula":"C24H43N2O9PRS","name":"10-methyl-3-oxo-dodecanoyl-ACP_c0","id":"cpd11508_c0"},{"compound_ref":"489/6/1/compounds/id/cpd11490","modelcompartment_ref":"~/modelcompartments/id/c0","charge":0,"formula":"C19H33N2O9PRS","name":"3-oxooctanoyl-acp_c0","id":"cpd11490_c0"},{"compound_ref":"489/6/1/compounds/id/cpd11512","modelcompartment_ref":"~/modelcompartments/id/c0","charge":0,"formula":"C26H47N2O9PRS","name":"12-methyl-3-oxo-tetra-decanoyl-ACP_c0","id":"cpd11512_c0"},{"compound_ref":"489/6/1/compounds/id/cpd11491","modelcompartment_ref":"~/modelcompartments/id/c0","charge":0,"formula":"C25H45N2O9PRS","name":"3-oxotetradecanoyl-acp_c0","id":"cpd11491_c0"},{"compound_ref":"489/6/1/compounds/id/cpd11486","modelcompartment_ref":"~/modelcompartments/id/c0","charge":0,"formula":"C17H29N2O9PRS","name":"3-Oxohexanoyl-[acp]_c0","id":"cpd11486_c0"},{"compound_ref":"489/6/1/compounds/id/cpd11521","modelcompartment_ref":"~/modelcompartments/id/c0","charge":0,"formula":"C18H31N2O9PRS","name":"5-methyl-3-oxo-hexanoyl-ACP_c0","id":"cpd11521_c0"},{"compound_ref":"489/6/1/compounds/id/cpd11533","modelcompartment_ref":"~/modelcompartments/id/c0","charge":0,"formula":"C24H43N2O9PRS","name":"11-methyl-3-oxo-dodecanoyl-ACP_c0","id":"cpd11533_c0"},{"compound_ref":"489/6/1/compounds/id/cpd11489","modelcompartment_ref":"~/modelcompartments/id/c0","charge":0,"formula":"C23H41N2O9PRS","name":"3-oxododecanoyl-acp_c0","id":"cpd11489_c0"},{"compound_ref":"489/6/1/compounds/id/cpd11570","modelcompartment_ref":"~/modelcompartments/id/c0","charge":0,"formula":"C29H53N2O9PRS","name":"3-Oxooctodecanoyl-ACP_c0","id":"cpd11570_c0"},{"compound_ref":"489/6/1/compounds/id/cpd11504","modelcompartment_ref":"~/modelcompartments/id/c0","charge":0,"formula":"C22H39N2O9PRS","name":"8-methyl-3-oxo-decanoyl-ACP_c0","id":"cpd11504_c0"},{"compound_ref":"489/6/1/compounds/id/cpd11554","modelcompartment_ref":"~/modelcompartments/id/c0","charge":0,"formula":"C21H37N2O9PRS","name":"8-methyl-3-oxo-nonanoyl-ACP_c0","id":"cpd11554_c0"},{"compound_ref":"489/6/1/compounds/id/cpd11529","modelcompartment_ref":"~/modelcompartments/id/c0","charge":0,"formula":"C22H39N2O9PRS","name":"9-methyl-3-oxo-decanoyl-ACP_c0","id":"cpd11529_c0"},{"compound_ref":"489/6/1/compounds/id/cpd11485","modelcompartment_ref":"~/modelcompartments/id/c0","charge":0,"formula":"C27H49N2O9PRS","name":"3-oxohexadecanoyl-acp_c0","id":"cpd11485_c0"},{"compound_ref":"489/6/1/compounds/id/cpd11562","modelcompartment_ref":"~/modelcompartments/id/c0","charge":0,"formula":"C25H45N2O9PRS","name":"12-methyl-3-oxo-tridecanoyl-ACP_c0","id":"cpd11562_c0"},{"compound_ref":"489/6/1/compounds/id/cpd11500","modelcompartment_ref":"~/modelcompartments/id/c0","charge":0,"formula":"C20H35N2O9PRS","name":"6-methyl-3-oxo-octanoyl-ACP_c0","id":"cpd11500_c0"},{"compound_ref":"489/6/1/compounds/id/cpd11566","modelcompartment_ref":"~/modelcompartments/id/c0","charge":0,"formula":"C27H49N2O9PRS","name":"14-methyl-3-oxo-pentadecanoyl-ACP_c0","id":"cpd11566_c0"},{"compound_ref":"489/6/1/compounds/id/cpd11546","modelcompartment_ref":"~/modelcompartments/id/c0","charge":0,"formula":"C17H29N2O9PRS","name":"4-methyl-3-oxo-pentanoyl-ACP_c0","id":"cpd11546_c0"},{"compound_ref":"489/6/1/compounds/id/cpd11488","modelcompartment_ref":"~/modelcompartments/id/c0","charge":0,"formula":"C15H25N2O9PRS","name":"Acetoacetyl-ACP_c0","id":"cpd11488_c0"},{"compound_ref":"489/6/1/compounds/id/cpd11537","modelcompartment_ref":"~/modelcompartments/id/c0","charge":0,"formula":"C26H47N2O9PRS","name":"13-methyl-3-oxo-tetra-decanoyl-ACP_c0","id":"cpd11537_c0"},{"compound_ref":"489/6/1/compounds/id/cpd11487","modelcompartment_ref":"~/modelcompartments/id/c0","charge":0,"formula":"C21H37N2O9PRS","name":"3-oxodecanoyl-acp_c0","id":"cpd11487_c0"},{"compound_ref":"489/6/1/compounds/id/cpd11496","modelcompartment_ref":"~/modelcompartments/id/c0","charge":0,"formula":"C18H31N2O9PRS","name":"4-methyl-3-oxo-hexanoyl-ACP_c0","id":"cpd11496_c0"},{"compound_ref":"489/6/1/compounds/id/cpd11550","modelcompartment_ref":"~/modelcompartments/id/c0","charge":0,"formula":"C19H33N2O9PRS","name":"6-methyl-3-oxo-heptanoyl-ACP_c0","id":"cpd11550_c0"},{"compound_ref":"489/6/1/compounds/id/cpd11541","modelcompartment_ref":"~/modelcompartments/id/c0","charge":0,"formula":"C28H51N2O9PRS","name":"15-methyl-3-oxo-hexa-decanoyl-ACP_c0","id":"cpd11541_c0"},{"compound_ref":"489/6/1/compounds/id/cpd11525","modelcompartment_ref":"~/modelcompartments/id/c0","charge":0,"formula":"C20H35N2O9PRS","name":"7-methyl-3-oxo-octanoyl-ACP_c0","id":"cpd11525_c0"},{"compound_ref":"489/6/1/compounds/id/cpd11516","modelcompartment_ref":"~/modelcompartments/id/c0","charge":0,"formula":"C28H51N2O9PRS","name":"14-methyl-3-oxo-hexa-decanoyl-ACP_c0","id":"cpd11516_c0"},{"compound_ref":"489/6/1/compounds/id/cpd11561","modelcompartment_ref":"~/modelcompartments/id/c0","charge":0,"formula":"C23H43N2O8PRS","name":"10-methyl-undecanoyl-ACP_c0","id":"cpd11561_c0"},{"compound_ref":"489/6/1/compounds/id/cpd11464","modelcompartment_ref":"~/modelcompartments/id/c0","charge":0,"formula":"C15H27N2O8PRS","name":"Butyryl-ACP_c0","id":"cpd11464_c0"},{"compound_ref":"489/6/1/compounds/id/cpd11503","modelcompartment_ref":"~/modelcompartments/id/c0","charge":0,"formula":"C20H37N2O8PRS","name":"6-methyl-octanoyl-ACP_c0","id":"cpd11503_c0"},{"compound_ref":"489/6/1/compounds/id/cpd11511","modelcompartment_ref":"~/modelcompartments/id/c0","charge":0,"formula":"C24H45N2O8PRS","name":"10-methyl-dodecanoyl-ACP_c0","id":"cpd11511_c0"},{"compound_ref":"489/6/1/compounds/id/cpd11528","modelcompartment_ref":"~/modelcompartments/id/c0","charge":0,"formula":"C20H37N2O8PRS","name":"7-methyl-octanoyl-ACP_c0","id":"cpd11528_c0"},{"compound_ref":"489/6/1/compounds/id/cpd11499","modelcompartment_ref":"~/modelcompartments/id/c0","charge":0,"formula":"C18H33N2O8PRS","name":"4-methyl-hexanoyl-ACP_c0","id":"cpd11499_c0"},{"compound_ref":"489/6/1/compounds/id/cpd11470","modelcompartment_ref":"~/modelcompartments/id/c0","charge":0,"formula":"C19H35N2O8PRS","name":"Octanoyl-ACP_c0","id":"cpd11470_c0"},{"compound_ref":"489/6/1/compounds/id/cpd11532","modelcompartment_ref":"~/modelcompartments/id/c0","charge":0,"formula":"C22H41N2O8PRS","name":"9-methyl-decanoyl-ACP_c0","id":"cpd11532_c0"},{"compound_ref":"489/6/1/compounds/id/cpd11549","modelcompartment_ref":"~/modelcompartments/id/c0","charge":0,"formula":"C17H31N2O8PRS","name":"4-methyl-pentanoyl-ACP_c0","id":"cpd11549_c0"},{"compound_ref":"489/6/1/compounds/id/cpd11553","modelcompartment_ref":"~/modelcompartments/id/c0","charge":0,"formula":"C19H35N2O8PRS","name":"6-methyl-heptanoyl-ACP_c0","id":"cpd11553_c0"},{"compound_ref":"489/6/1/compounds/id/cpd11507","modelcompartment_ref":"~/modelcompartments/id/c0","charge":0,"formula":"C22H41N2O8PRS","name":"8-methyl-decanoyl-ACP_c0","id":"cpd11507_c0"},{"compound_ref":"489/6/1/compounds/id/cpd11472","modelcompartment_ref":"~/modelcompartments/id/c0","charge":0,"formula":"C17H31N2O8PRS","name":"Hexanoyl-ACP_c0","id":"cpd11472_c0"},{"compound_ref":"489/6/1/compounds/id/cpd11524","modelcompartment_ref":"~/modelcompartments/id/c0","charge":0,"formula":"C18H33N2O8PRS","name":"5-methyl-hexanoyl-ACP_c0","id":"cpd11524_c0"},{"compound_ref":"489/6/1/compounds/id/cpd11536","modelcompartment_ref":"~/modelcompartments/id/c0","charge":0,"formula":"C24H45N2O8PRS","name":"11-methyl-dodecanoyl-ACP_c0","id":"cpd11536_c0"},{"compound_ref":"489/6/1/compounds/id/cpd11557","modelcompartment_ref":"~/modelcompartments/id/c0","charge":0,"formula":"C21H39N2O8PRS","name":"8-methyl-nonanoyl-ACP_c0","id":"cpd11557_c0"},{"compound_ref":"489/6/1/compounds/id/cpd11474","modelcompartment_ref":"~/modelcompartments/id/c0","charge":0,"formula":"C21H39N2O8PRS","name":"Decanoyl-ACP_c0","id":"cpd11474_c0"},{"compound_ref":"489/6/1/compounds/id/cpd02656","modelcompartment_ref":"~/modelcompartments/id/c0","charge":1,"formula":"C13H18N4O6","name":"6-7-Dimethyl-8--1-D-ribityllumazine_c0","id":"cpd02656_c0"},{"compound_ref":"489/6/1/compounds/id/cpd02882","modelcompartment_ref":"~/modelcompartments/id/c0","charge":1,"formula":"C9H16N4O6","name":"4--1-D-Ribitylamino-5-aminouracil_c0","id":"cpd02882_c0"},{"compound_ref":"489/6/1/compounds/id/cpd00220","modelcompartment_ref":"~/modelcompartments/id/c0","charge":1,"formula":"C17H20N4O6","name":"Riboflavin_c0","id":"cpd00220_c0"},{"compound_ref":"489/6/1/compounds/id/cpd14955","modelcompartment_ref":"~/modelcompartments/id/c0","charge":0,"formula":"C18H25N5O8PS2","name":"Lipoyl-AMP_c0","id":"cpd14955_c0"},{"compound_ref":"489/6/1/compounds/id/cpd00541","modelcompartment_ref":"~/modelcompartments/id/c0","charge":0,"formula":"C8H13O2S2","name":"Lipoate_c0","id":"cpd00541_c0"},{"compound_ref":"489/6/1/compounds/id/cpd02964","modelcompartment_ref":"~/modelcompartments/id/c0","charge":-3,"formula":"C35H51N7O26P2","name":"UDP-N-acetylmuramoyl-L-alanyl-D-gamma-glutamyl-meso-2-6-diaminopimelate_c0","id":"cpd02964_c0"},{"compound_ref":"489/6/1/compounds/id/cpd00731","modelcompartment_ref":"~/modelcompartments/id/c0","charge":1,"formula":"C6H12N2O3","name":"Ala-Ala_c0","id":"cpd00731_c0"},{"compound_ref":"489/6/1/compounds/id/cpd02968","modelcompartment_ref":"~/modelcompartments/id/c0","charge":-3,"formula":"C41H61N9O28P2","name":"UDP-N-acetylmuramoyl-L-alanyl-D-glutamyl-6-carboxy-L-lysyl-D-alanyl- D-alanine_c0","id":"cpd02968_c0"},{"compound_ref":"489/6/1/compounds/id/cpd00971","modelcompartment_ref":"~/modelcompartments/id/c0","charge":2,"formula":"Na","name":"Na+_c0","id":"cpd00971_c0"},{"compound_ref":"489/6/1/compounds/id/cpd00971","modelcompartment_ref":"~/modelcompartments/id/e0","charge":2,"formula":"Na","name":"Na+_e0","id":"cpd00971_e0"},{"compound_ref":"489/6/1/compounds/id/cpd00023","modelcompartment_ref":"~/modelcompartments/id/e0","charge":0,"formula":"C5H8NO4","name":"L-Glutamate_e0","id":"cpd00023_e0"},{"compound_ref":"489/6/1/compounds/id/cpd02893","modelcompartment_ref":"~/modelcompartments/id/c0","charge":0,"formula":"C9H13N3O9P","name":"5'-Phosphoribosyl-4-carboxy-5-aminoimidazole_c0","id":"cpd02893_c0"},{"compound_ref":"489/6/1/compounds/id/cpd02140","modelcompartment_ref":"~/modelcompartments/id/c0","charge":1,"formula":"C8H14N3O7P","name":"AIR_c0","id":"cpd02140_c0"},{"compound_ref":"489/6/1/compounds/id/cpd00242","modelcompartment_ref":"~/modelcompartments/id/c0","charge":0,"formula":"CHO3","name":"H2CO3_c0","id":"cpd00242_c0"},{"compound_ref":"489/6/1/compounds/id/cpd00790","modelcompartment_ref":"~/modelcompartments/id/c0","charge":1,"formula":"C6H11NO4","name":"O-Acetyl-L-homoserine_c0","id":"cpd00790_c0"},{"compound_ref":"489/6/1/compounds/id/cpd00424","modelcompartment_ref":"~/modelcompartments/id/c0","charge":1,"formula":"C7H14N2O4S","name":"Cystathionine_c0","id":"cpd00424_c0"},{"compound_ref":"489/6/1/compounds/id/cpd00013","modelcompartment_ref":"~/modelcompartments/id/c0","charge":2,"formula":"H4N","name":"NH3_c0","id":"cpd00013_c0"},{"compound_ref":"489/6/1/compounds/id/cpd00822","modelcompartment_ref":"~/modelcompartments/id/c0","charge":0,"formula":"C8H12NO6","name":"O-Succinyl-L-homoserine_c0","id":"cpd00822_c0"},{"compound_ref":"489/6/1/compounds/id/cpd00094","modelcompartment_ref":"~/modelcompartments/id/c0","charge":0,"formula":"C4H5O3","name":"2-Oxobutyrate_c0","id":"cpd00094_c0"},{"compound_ref":"489/6/1/compounds/id/cpd00396","modelcompartment_ref":"~/modelcompartments/id/c0","charge":1,"formula":"C6H12O5","name":"L-Rhamnose_c0","id":"cpd00396_c0"},{"compound_ref":"489/6/1/compounds/id/cpd00396","modelcompartment_ref":"~/modelcompartments/id/e0","charge":1,"formula":"C6H12O5","name":"L-Rhamnose_e0","id":"cpd00396_e0"},{"compound_ref":"489/6/1/compounds/id/cpd00840","modelcompartment_ref":"~/modelcompartments/id/c0","charge":2,"formula":"C6H15N2O2","name":"L-beta-Lysine_c0","id":"cpd00840_c0"},{"compound_ref":"489/6/1/compounds/id/cpd00039","modelcompartment_ref":"~/modelcompartments/id/c0","charge":2,"formula":"C6H15N2O2","name":"L-Lysine_c0","id":"cpd00039_c0"},{"compound_ref":"489/6/1/compounds/id/cpd15538","modelcompartment_ref":"~/modelcompartments/id/c0","charge":0,"formula":"C38H74O10P","name":"Phosphatidylglycerol dihexadecanoyl_c0","id":"cpd15538_c0"},{"compound_ref":"489/6/1/compounds/id/cpd15545","modelcompartment_ref":"~/modelcompartments/id/c0","charge":-1,"formula":"C38H74O13P2","name":"Phosphatidylglycerophosphate dihexadecanoyl_c0","id":"cpd15545_c0"},{"compound_ref":"489/6/1/compounds/id/cpd15723","modelcompartment_ref":"~/modelcompartments/id/c0","charge":0,"formula":"C40H78O10P","name":"Dianteisoheptadecanoylphosphatidylglycerol_c0","id":"cpd15723_c0"},{"compound_ref":"489/6/1/compounds/id/cpd15717","modelcompartment_ref":"~/modelcompartments/id/c0","charge":-1,"formula":"C40H78O13P2","name":"Dianteisoheptadecanoylphosphatidylglycerophosphate_c0","id":"cpd15717_c0"},{"compound_ref":"489/6/1/compounds/id/cpd15544","modelcompartment_ref":"~/modelcompartments/id/c0","charge":-1,"formula":"C34H62O13P2","name":"Phosphatidylglycerophosphate ditetradec-7-enoyl_c0","id":"cpd15544_c0"},{"compound_ref":"489/6/1/compounds/id/cpd15537","modelcompartment_ref":"~/modelcompartments/id/c0","charge":0,"formula":"C34H62O10P","name":"Phosphatidylglycerol ditetradec-7-enoyl_c0","id":"cpd15537_c0"},{"compound_ref":"489/6/1/compounds/id/cpd15548","modelcompartment_ref":"~/modelcompartments/id/c0","charge":-1,"formula":"C42H78O13P2","name":"Phosphatidylglycerophosphate dioctadec-11-enoyl_c0","id":"cpd15548_c0"},{"compound_ref":"489/6/1/compounds/id/cpd15541","modelcompartment_ref":"~/modelcompartments/id/c0","charge":0,"formula":"C42H78O10P","name":"Phosphatidylglycerol dioctadec-11-enoyl_c0","id":"cpd15541_c0"},{"compound_ref":"489/6/1/compounds/id/cpd15539","modelcompartment_ref":"~/modelcompartments/id/c0","charge":0,"formula":"C38H70O10P","name":"Phosphatidylglycerol dihexadec-9-enoyl_c0","id":"cpd15539_c0"},{"compound_ref":"489/6/1/compounds/id/cpd15546","modelcompartment_ref":"~/modelcompartments/id/c0","charge":-1,"formula":"C38H70O13P2","name":"Phosphatidylglycerophosphate dihexadec-9-enoyl_c0","id":"cpd15546_c0"},{"compound_ref":"489/6/1/compounds/id/cpd15726","modelcompartment_ref":"~/modelcompartments/id/c0","charge":0,"formula":"C36H70O10P","name":"Dianteisopentadecanoylphosphatidylglycerol_c0","id":"cpd15726_c0"},{"compound_ref":"489/6/1/compounds/id/cpd15720","modelcompartment_ref":"~/modelcompartments/id/c0","charge":-1,"formula":"C36H70O13P2","name":"Dianteisopentadecanoylphosphatidylglycerophosphate_c0","id":"cpd15720_c0"},{"compound_ref":"489/6/1/compounds/id/cpd15724","modelcompartment_ref":"~/modelcompartments/id/c0","charge":0,"formula":"C34H66O10P","name":"Diisotetradecanoylphosphatidylglycerol_c0","id":"cpd15724_c0"},{"compound_ref":"489/6/1/compounds/id/cpd15718","modelcompartment_ref":"~/modelcompartments/id/c0","charge":-1,"formula":"C34H66O13P2","name":"Diisotetradecanoylphosphatidylglycerophosphate_c0","id":"cpd15718_c0"},{"compound_ref":"489/6/1/compounds/id/cpd15542","modelcompartment_ref":"~/modelcompartments/id/c0","charge":-1,"formula":"C30H58O13P2","name":"Phosphatidylglycerophosphate didodecanoyl_c0","id":"cpd15542_c0"},{"compound_ref":"489/6/1/compounds/id/cpd15535","modelcompartment_ref":"~/modelcompartments/id/c0","charge":0,"formula":"C30H58O10P","name":"Phosphatidylglycerol didodecanoyl_c0","id":"cpd15535_c0"},{"compound_ref":"489/6/1/compounds/id/cpd15719","modelcompartment_ref":"~/modelcompartments/id/c0","charge":-1,"formula":"C36H70O13P2","name":"Diisopentadecanoylphosphatidylglycerophosphate_c0","id":"cpd15719_c0"},{"compound_ref":"489/6/1/compounds/id/cpd15725","modelcompartment_ref":"~/modelcompartments/id/c0","charge":0,"formula":"C36H70O10P","name":"Diisopentadecanoylphosphatidylglycerol_c0","id":"cpd15725_c0"},{"compound_ref":"489/6/1/compounds/id/cpd15716","modelcompartment_ref":"~/modelcompartments/id/c0","charge":-1,"formula":"C40H78O13P2","name":"Diisoheptadecanoylphosphatidylglycerophosphate_c0","id":"cpd15716_c0"},{"compound_ref":"489/6/1/compounds/id/cpd15722","modelcompartment_ref":"~/modelcompartments/id/c0","charge":0,"formula":"C40H78O10P","name":"Diisoheptadecanoylphosphatidylglycerol_c0","id":"cpd15722_c0"},{"compound_ref":"489/6/1/compounds/id/cpd15543","modelcompartment_ref":"~/modelcompartments/id/c0","charge":-1,"formula":"C34H66O13P2","name":"Phosphatidylglycerophosphate ditetradecanoyl_c0","id":"cpd15543_c0"},{"compound_ref":"489/6/1/compounds/id/cpd15536","modelcompartment_ref":"~/modelcompartments/id/c0","charge":0,"formula":"C34H66O10P","name":"Phosphatidylglycerol ditetradecanoyl_c0","id":"cpd15536_c0"},{"compound_ref":"489/6/1/compounds/id/cpd15540","modelcompartment_ref":"~/modelcompartments/id/c0","charge":0,"formula":"C42H82O10P","name":"Phosphatidylglycerol dioctadecanoyl_c0","id":"cpd15540_c0"},{"compound_ref":"489/6/1/compounds/id/cpd15547","modelcompartment_ref":"~/modelcompartments/id/c0","charge":-1,"formula":"C42H82O13P2","name":"Phosphatidylglycerophosphate dioctadecanoyl_c0","id":"cpd15547_c0"},{"compound_ref":"489/6/1/compounds/id/cpd15727","modelcompartment_ref":"~/modelcompartments/id/c0","charge":0,"formula":"C38H74O10P","name":"Diisohexadecanoylphosphatidylglycerol_c0","id":"cpd15727_c0"},{"compound_ref":"489/6/1/compounds/id/cpd15721","modelcompartment_ref":"~/modelcompartments/id/c0","charge":-1,"formula":"C38H74O13P2","name":"Diisohexadecanoylphosphatidylglycerophosphate_c0","id":"cpd15721_c0"},{"compound_ref":"489/6/1/compounds/id/cpd14960","modelcompartment_ref":"~/modelcompartments/id/c0","charge":-5,"formula":"C43H44CoN4O16","name":"Cobalt-precorrin 5B_c0","id":"cpd14960_c0"},{"compound_ref":"489/6/1/compounds/id/cpd08371","modelcompartment_ref":"~/modelcompartments/id/c0","charge":-4,"formula":"C45H47CoN4O16","name":"Cobalt-precorrin 5_c0","id":"cpd08371_c0"},{"compound_ref":"489/6/1/compounds/id/cpd00268","modelcompartment_ref":"~/modelcompartments/id/c0","charge":-1,"formula":"O3S2","name":"H2S2O3_c0","id":"cpd00268_c0"},{"compound_ref":"489/6/1/compounds/id/cpd01211","modelcompartment_ref":"~/modelcompartments/id/c0","charge":0,"formula":"CNS","name":"Thiocyanate_c0","id":"cpd01211_c0"},{"compound_ref":"489/6/1/compounds/id/cpd00150","modelcompartment_ref":"~/modelcompartments/id/c0","charge":1,"formula":"CHN","name":"HCN_c0","id":"cpd00150_c0"},{"compound_ref":"489/6/1/compounds/id/cpd03917","modelcompartment_ref":"~/modelcompartments/id/c0","charge":2,"formula":"C55H77CoN15O11","name":"Adenosylcobyric acid_c0","id":"cpd03917_c0"},{"compound_ref":"489/6/1/compounds/id/cpd03918","modelcompartment_ref":"~/modelcompartments/id/c0","charge":3,"formula":"C58H85CoN16O11","name":"Adenosyl cobinamide_c0","id":"cpd03918_c0"},{"compound_ref":"489/6/1/compounds/id/cpd02039","modelcompartment_ref":"~/modelcompartments/id/c0","charge":2,"formula":"C3H10NO","name":"1-Aminopropan-2-ol_c0","id":"cpd02039_c0"},{"compound_ref":"489/6/1/compounds/id/cpd03919","modelcompartment_ref":"~/modelcompartments/id/c0","charge":1,"formula":"C58H84CoN16O14P","name":"Adenosyl cobinamide phosphate_c0","id":"cpd03919_c0"},{"compound_ref":"489/6/1/compounds/id/cpd02547","modelcompartment_ref":"~/modelcompartments/id/c0","charge":1,"formula":"C3H10NO4P","name":"(R)-1-Aminopropan-2-yl phosphate_c0","id":"cpd02547_c0"},{"compound_ref":"489/6/1/compounds/id/cpd15309","modelcompartment_ref":"~/modelcompartments/id/c0","charge":1,"formula":"C35H68O5","name":"1,2-Diacyl-sn-glycerol dihexadecanoyl_c0","id":"cpd15309_c0"},{"compound_ref":"489/6/1/compounds/id/cpd15306","modelcompartment_ref":"~/modelcompartments/id/c0","charge":1,"formula":"C27H52O5","name":"1,2-Diacyl-sn-glycerol didodecanoyl_c0","id":"cpd15306_c0"},{"compound_ref":"489/6/1/compounds/id/cpd15703","modelcompartment_ref":"~/modelcompartments/id/c0","charge":1,"formula":"C31H60O5","name":"1,2-Diisotetradecanoyl-sn-glycerol_c0","id":"cpd15703_c0"},{"compound_ref":"489/6/1/compounds/id/cpd15310","modelcompartment_ref":"~/modelcompartments/id/c0","charge":1,"formula":"C35H64O5","name":"1,2-Diacyl-sn-glycerol dihexadec-9-enoyl_c0","id":"cpd15310_c0"},{"compound_ref":"489/6/1/compounds/id/cpd15704","modelcompartment_ref":"~/modelcompartments/id/c0","charge":1,"formula":"C33H64O5","name":"1,2-Diisopentadecanoyl-sn-glycerol_c0","id":"cpd15704_c0"},{"compound_ref":"489/6/1/compounds/id/cpd15312","modelcompartment_ref":"~/modelcompartments/id/c0","charge":1,"formula":"C39H72O5","name":"1,2-Diacyl-sn-glycerol dioctadec-11-enoyl_c0","id":"cpd15312_c0"},{"compound_ref":"489/6/1/compounds/id/cpd15307","modelcompartment_ref":"~/modelcompartments/id/c0","charge":1,"formula":"C31H60O5","name":"1,2-Diacyl-sn-glycerol ditetradecanoyl_c0","id":"cpd15307_c0"},{"compound_ref":"489/6/1/compounds/id/cpd15311","modelcompartment_ref":"~/modelcompartments/id/c0","charge":1,"formula":"C39H76O5","name":"1,2-Diacyl-sn-glycerol dioctadecanoyl_c0","id":"cpd15311_c0"},{"compound_ref":"489/6/1/compounds/id/cpd15308","modelcompartment_ref":"~/modelcompartments/id/c0","charge":1,"formula":"C31H56O5","name":"1,2-Diacyl-sn-glycerol ditetradec-7-enoyl_c0","id":"cpd15308_c0"},{"compound_ref":"489/6/1/compounds/id/cpd15701","modelcompartment_ref":"~/modelcompartments/id/c0","charge":1,"formula":"C37H72O5","name":"1,2-Diisoheptadecanoyl-sn-glycerol_c0","id":"cpd15701_c0"},{"compound_ref":"489/6/1/compounds/id/cpd15706","modelcompartment_ref":"~/modelcompartments/id/c0","charge":1,"formula":"C35H68O5","name":"1,2-Diisohexadecanoyl-sn-glycerol_c0","id":"cpd15706_c0"},{"compound_ref":"489/6/1/compounds/id/cpd15705","modelcompartment_ref":"~/modelcompartments/id/c0","charge":1,"formula":"C33H64O5","name":"1,2-Dianteisopentadecanoyl-sn-glycerol_c0","id":"cpd15705_c0"},{"compound_ref":"489/6/1/compounds/id/cpd15702","modelcompartment_ref":"~/modelcompartments/id/c0","charge":1,"formula":"C37H72O5","name":"1,2-Dianteisoheptadecanoyl-sn-glycerol_c0","id":"cpd15702_c0"},{"compound_ref":"489/6/1/compounds/id/cpd00123","modelcompartment_ref":"~/modelcompartments/id/c0","charge":0,"formula":"C5H7O3","name":"3-Methyl-2-oxobutanoate_c0","id":"cpd00123_c0"},{"compound_ref":"489/6/1/compounds/id/cpd01646","modelcompartment_ref":"~/modelcompartments/id/c0","charge":-1,"formula":"C7H10O5","name":"2-Isopropylmalate_c0","id":"cpd01646_c0"},{"compound_ref":"489/6/1/compounds/id/cpd02431","modelcompartment_ref":"~/modelcompartments/id/c0","charge":0,"formula":"C5H6NO2","name":"1-Pyrroline-5-carboxylate_c0","id":"cpd02431_c0"},{"compound_ref":"489/6/1/compounds/id/cpd00858","modelcompartment_ref":"~/modelcompartments/id/c0","charge":1,"formula":"C5H9NO3","name":"L-Glutamate5-semialdehyde_c0","id":"cpd00858_c0"},{"compound_ref":"489/6/1/compounds/id/cpd00900","modelcompartment_ref":"~/modelcompartments/id/c0","charge":-1,"formula":"C16H21N5O15P2","name":"GDP-4-dehydro-D-rhamnose_c0","id":"cpd00900_c0"},{"compound_ref":"489/6/1/compounds/id/cpd00272","modelcompartment_ref":"~/modelcompartments/id/c0","charge":-1,"formula":"C16H23N5O15P2","name":"GDP-L-fucose_c0","id":"cpd00272_c0"},{"compound_ref":"489/6/1/compounds/id/cpd00470","modelcompartment_ref":"~/modelcompartments/id/c0","charge":3,"formula":"C9H23N3O","name":"N1-Acetylspermidine_c0","id":"cpd00470_c0"},{"compound_ref":"489/6/1/compounds/id/cpd00264","modelcompartment_ref":"~/modelcompartments/id/c0","charge":4,"formula":"C7H22N3","name":"Spermidine_c0","id":"cpd00264_c0"},{"compound_ref":"489/6/1/compounds/id/cpd00758","modelcompartment_ref":"~/modelcompartments/id/c0","charge":3,"formula":"C9H23N3O","name":"N8-Acetylspermidine_c0","id":"cpd00758_c0"},{"compound_ref":"489/6/1/compounds/id/cpd03424","modelcompartment_ref":"~/modelcompartments/id/c0","charge":7,"formula":"C61H86CoN13O14PR","name":"Vitamin B12_c0","id":"cpd03424_c0"},{"compound_ref":"489/6/1/compounds/id/cpd03424","modelcompartment_ref":"~/modelcompartments/id/e0","charge":7,"formula":"C61H86CoN13O14PR","name":"Vitamin B12_e0","id":"cpd03424_e0"},{"compound_ref":"489/6/1/compounds/id/cpd00423","modelcompartment_ref":"~/modelcompartments/id/c0","charge":2,"formula":"C62H89CoN13O14P","name":"Vitamin B12r_c0","id":"cpd00423_c0"},{"compound_ref":"489/6/1/compounds/id/cpd00423","modelcompartment_ref":"~/modelcompartments/id/e0","charge":2,"formula":"C62H89CoN13O14P","name":"Vitamin B12r_e0","id":"cpd00423_e0"},{"compound_ref":"489/6/1/compounds/id/cpd15693","modelcompartment_ref":"~/modelcompartments/id/c0","charge":-1,"formula":"C36H68NO10P","name":"Dianteisopentadecanoylphosphatidylserine_c0","id":"cpd15693_c0"},{"compound_ref":"489/6/1/compounds/id/cpd00054","modelcompartment_ref":"~/modelcompartments/id/c0","charge":1,"formula":"C3H7NO3","name":"L-Serine_c0","id":"cpd00054_c0"},{"compound_ref":"489/6/1/compounds/id/cpd15687","modelcompartment_ref":"~/modelcompartments/id/c0","charge":-1,"formula":"C42H75N3O15P2","name":"CDP-1,2-dianteisopentadecanoylglycerol_c0","id":"cpd15687_c0"},{"compound_ref":"489/6/1/compounds/id/cpd15555","modelcompartment_ref":"~/modelcompartments/id/c0","charge":-1,"formula":"C38H72NO10P","name":"phosphatidylserine dihexadecanoyl_c0","id":"cpd15555_c0"},{"compound_ref":"489/6/1/compounds/id/cpd15419","modelcompartment_ref":"~/modelcompartments/id/c0","charge":-1,"formula":"C44H79N3O15P2","name":"CDP-1,2-dihexadecanoylglycerol_c0","id":"cpd15419_c0"},{"compound_ref":"489/6/1/compounds/id/cpd15554","modelcompartment_ref":"~/modelcompartments/id/c0","charge":-1,"formula":"C34H60NO10P","name":"phosphatidylserine ditetradec-7-enoyl_c0","id":"cpd15554_c0"},{"compound_ref":"489/6/1/compounds/id/cpd15422","modelcompartment_ref":"~/modelcompartments/id/c0","charge":-1,"formula":"C40H67N3O15P2","name":"CDP-1,2-ditetradec-7-enoylglycerol_c0","id":"cpd15422_c0"},{"compound_ref":"489/6/1/compounds/id/cpd15421","modelcompartment_ref":"~/modelcompartments/id/c0","charge":-1,"formula":"C48H87N3O15P2","name":"CDP-1,2-dioctadecanoylglycerol_c0","id":"cpd15421_c0"},{"compound_ref":"489/6/1/compounds/id/cpd15557","modelcompartment_ref":"~/modelcompartments/id/c0","charge":-1,"formula":"C42H80NO10P","name":"phosphatidylserine dioctadecanoyl_c0","id":"cpd15557_c0"},{"compound_ref":"489/6/1/compounds/id/cpd15692","modelcompartment_ref":"~/modelcompartments/id/c0","charge":-1,"formula":"C36H68NO10P","name":"Diisopentadecanoylphosphatidylserine_c0","id":"cpd15692_c0"},{"compound_ref":"489/6/1/compounds/id/cpd15686","modelcompartment_ref":"~/modelcompartments/id/c0","charge":-1,"formula":"C42H75N3O15P2","name":"CDP-1,2-diisopentadecanoylglycerol_c0","id":"cpd15686_c0"},{"compound_ref":"489/6/1/compounds/id/cpd15553","modelcompartment_ref":"~/modelcompartments/id/c0","charge":-1,"formula":"C34H64NO10P","name":"phosphatidylserine ditetradecanoyl_c0","id":"cpd15553_c0"},{"compound_ref":"489/6/1/compounds/id/cpd15423","modelcompartment_ref":"~/modelcompartments/id/c0","charge":-1,"formula":"C40H71N3O15P2","name":"CDP-1,2-ditetradecanoylglycerol_c0","id":"cpd15423_c0"},{"compound_ref":"489/6/1/compounds/id/cpd15690","modelcompartment_ref":"~/modelcompartments/id/c0","charge":-1,"formula":"C40H76NO10P","name":"Dianteisoheptadecanoylphosphatidylserine_c0","id":"cpd15690_c0"},{"compound_ref":"489/6/1/compounds/id/cpd15684","modelcompartment_ref":"~/modelcompartments/id/c0","charge":-1,"formula":"C46H83N3O15P2","name":"CDP-1,2-dianteisoheptadecanoylglycerol_c0","id":"cpd15684_c0"},{"compound_ref":"489/6/1/compounds/id/cpd15683","modelcompartment_ref":"~/modelcompartments/id/c0","charge":-1,"formula":"C46H83N3O15P2","name":"CDP-1,2-diisoheptadecanoylglycerol_c0","id":"cpd15683_c0"},{"compound_ref":"489/6/1/compounds/id/cpd15689","modelcompartment_ref":"~/modelcompartments/id/c0","charge":-1,"formula":"C40H76NO10P","name":"Diisoheptadecanoylphosphatidylserine_c0","id":"cpd15689_c0"},{"compound_ref":"489/6/1/compounds/id/cpd15417","modelcompartment_ref":"~/modelcompartments/id/c0","charge":-1,"formula":"C36H63N3O15P2","name":"CDP-1,2-didodecanoylglycerol_c0","id":"cpd15417_c0"},{"compound_ref":"489/6/1/compounds/id/cpd15552","modelcompartment_ref":"~/modelcompartments/id/c0","charge":-1,"formula":"C30H56NO10P","name":"phosphatidylserine didodecanoyl_c0","id":"cpd15552_c0"},{"compound_ref":"489/6/1/compounds/id/cpd15685","modelcompartment_ref":"~/modelcompartments/id/c0","charge":-1,"formula":"C40H71N3O15P2","name":"CDP-1,2-diisotetradecanoylglycerol_c0","id":"cpd15685_c0"},{"compound_ref":"489/6/1/compounds/id/cpd15691","modelcompartment_ref":"~/modelcompartments/id/c0","charge":-1,"formula":"C34H64NO10P","name":"Diisotetradecanoylphosphatidylserine_c0","id":"cpd15691_c0"},{"compound_ref":"489/6/1/compounds/id/cpd15558","modelcompartment_ref":"~/modelcompartments/id/c0","charge":-1,"formula":"C42H76NO10P","name":"phosphatidylserine dioctadec-11-enoyl_c0","id":"cpd15558_c0"},{"compound_ref":"489/6/1/compounds/id/cpd15420","modelcompartment_ref":"~/modelcompartments/id/c0","charge":-1,"formula":"C48H83N3O15P2","name":"CDP-1,2-dioctadec-11-enoylglycerol_c0","id":"cpd15420_c0"},{"compound_ref":"489/6/1/compounds/id/cpd15556","modelcompartment_ref":"~/modelcompartments/id/c0","charge":-1,"formula":"C38H68NO10P","name":"phosphatidylserine dihexadec-9-enoyl_c0","id":"cpd15556_c0"},{"compound_ref":"489/6/1/compounds/id/cpd15418","modelcompartment_ref":"~/modelcompartments/id/c0","charge":-1,"formula":"C44H75N3O15P2","name":"CDP-1,2-dihexadec-9-enoylglycerol_c0","id":"cpd15418_c0"},{"compound_ref":"489/6/1/compounds/id/cpd15688","modelcompartment_ref":"~/modelcompartments/id/c0","charge":-1,"formula":"C44H79N3O15P2","name":"CDP-1,2-diisohexadecanoylglycerol_c0","id":"cpd15688_c0"},{"compound_ref":"489/6/1/compounds/id/cpd15694","modelcompartment_ref":"~/modelcompartments/id/c0","charge":-1,"formula":"C38H72NO10P","name":"Diisohexadecanoylphosphatidylserine_c0","id":"cpd15694_c0"},{"compound_ref":"489/6/1/compounds/id/cpd00557","modelcompartment_ref":"~/modelcompartments/id/c0","charge":-7,"formula":"C42H36FeN4O16","name":"Siroheme_c0","id":"cpd00557_c0"},{"compound_ref":"489/6/1/compounds/id/cpd03426","modelcompartment_ref":"~/modelcompartments/id/c0","charge":-7,"formula":"C42H38N4O16","name":"Sirohydrochlorin_c0","id":"cpd03426_c0"},{"compound_ref":"489/6/1/compounds/id/cpd10515","modelcompartment_ref":"~/modelcompartments/id/c0","charge":3,"formula":"Fe","name":"Fe2+_c0","id":"cpd10515_c0"},{"compound_ref":"489/6/1/compounds/id/cpd15340","modelcompartment_ref":"~/modelcompartments/id/c0","charge":1,"formula":"C21H42NO7P","name":"2-Acyl-sn-glycero-3-phosphoethanolamine hexadec-9-enoyl_c0","id":"cpd15340_c0"},{"compound_ref":"489/6/1/compounds/id/cpd15237","modelcompartment_ref":"~/modelcompartments/id/c0","charge":0,"formula":"C16H29O2","name":"hexadecenoate_c0","id":"cpd15237_c0"},{"compound_ref":"489/6/1/compounds/id/cpd15532","modelcompartment_ref":"~/modelcompartments/id/c0","charge":1,"formula":"C37H70NO8P","name":"phosphatidylethanolamine dihexadec-9enoyl_c0","id":"cpd15532_c0"},{"compound_ref":"489/6/1/compounds/id/cpd15362","modelcompartment_ref":"~/modelcompartments/id/c0","charge":0,"formula":"C17H32O7P","name":"2-tetradec-7-enoyl-sn-glycerol 3-phosphate_c0","id":"cpd15362_c0"},{"compound_ref":"489/6/1/compounds/id/cpd15298","modelcompartment_ref":"~/modelcompartments/id/c0","charge":0,"formula":"C14H25O2","name":"tetradecenoate_c0","id":"cpd15298_c0"},{"compound_ref":"489/6/1/compounds/id/cpd15269","modelcompartment_ref":"~/modelcompartments/id/c0","charge":0,"formula":"C18H33O2","name":"octadecenoate_c0","id":"cpd15269_c0"},{"compound_ref":"489/6/1/compounds/id/cpd12547","modelcompartment_ref":"~/modelcompartments/id/c0","charge":1,"formula":"C23H46NO7P","name":"L-2-Lysophosphatidylethanolamine_c0","id":"cpd12547_c0"},{"compound_ref":"489/6/1/compounds/id/cpd15534","modelcompartment_ref":"~/modelcompartments/id/c0","charge":1,"formula":"C41H78NO8P","name":"phosphatidylethanolamine dioctadec-11-enoyl_c0","id":"cpd15534_c0"},{"compound_ref":"489/6/1/compounds/id/cpd15358","modelcompartment_ref":"~/modelcompartments/id/c0","charge":0,"formula":"C21H42O7P","name":"2-octadecanoyl-sn-glycerol 3-phosphate_c0","id":"cpd15358_c0"},{"compound_ref":"489/6/1/compounds/id/cpd01080","modelcompartment_ref":"~/modelcompartments/id/c0","charge":0,"formula":"C18H35O2","name":"ocdca_c0","id":"cpd01080_c0"},{"compound_ref":"489/6/1/compounds/id/cpd15348","modelcompartment_ref":"~/modelcompartments/id/c0","charge":0,"formula":"C24H48O9P","name":"2-Acyl-sn-glycero-3-phosphoglycerol octadecanoyl_c0","id":"cpd15348_c0"},{"compound_ref":"489/6/1/compounds/id/cpd15321","modelcompartment_ref":"~/modelcompartments/id/c0","charge":0,"formula":"C22H44O9P","name":"1-Acyl-sn-glycero-3-phosphoglycerol hexadecanoyl_c0","id":"cpd15321_c0"},{"compound_ref":"489/6/1/compounds/id/cpd00214","modelcompartment_ref":"~/modelcompartments/id/c0","charge":0,"formula":"C16H31O2","name":"Palmitate_c0","id":"cpd00214_c0"},{"compound_ref":"489/6/1/compounds/id/cpd15324","modelcompartment_ref":"~/modelcompartments/id/c0","charge":0,"formula":"C24H46O9P","name":"1-Acyl-sn-glycero-3-phosphoglycerol octadec-11-enoyl_c0","id":"cpd15324_c0"},{"compound_ref":"489/6/1/compounds/id/cpd03847","modelcompartment_ref":"~/modelcompartments/id/c0","charge":0,"formula":"C14H27O2","name":"Myristic acid_c0","id":"cpd03847_c0"},{"compound_ref":"489/6/1/compounds/id/cpd15529","modelcompartment_ref":"~/modelcompartments/id/c0","charge":1,"formula":"C33H66NO8P","name":"phosphatidylethanolamine ditetradecanoyl_c0","id":"cpd15529_c0"},{"compound_ref":"489/6/1/compounds/id/cpd15314","modelcompartment_ref":"~/modelcompartments/id/c0","charge":1,"formula":"C19H40NO7P","name":"1-Acyl-sn-glycero-3-phosphoethanolamine tetradecanoyl_c0","id":"cpd15314_c0"},{"compound_ref":"489/6/1/compounds/id/cpd15363","modelcompartment_ref":"~/modelcompartments/id/c0","charge":0,"formula":"C17H34O7P","name":"2-tetradecanoyl-sn-glycerol 3-phosphate_c0","id":"cpd15363_c0"},{"compound_ref":"489/6/1/compounds/id/cpd15337","modelcompartment_ref":"~/modelcompartments/id/c0","charge":1,"formula":"C19H40NO7P","name":"2-Acyl-sn-glycero-3-phosphoethanolamine tetradecanoyl_c0","id":"cpd15337_c0"},{"compound_ref":"489/6/1/compounds/id/cpd15339","modelcompartment_ref":"~/modelcompartments/id/c0","charge":1,"formula":"C21H44NO7P","name":"2-Acyl-sn-glycero-3-phosphoethanolamine (n-C16:0)_c0","id":"cpd15339_c0"},{"compound_ref":"489/6/1/compounds/id/cpd15531","modelcompartment_ref":"~/modelcompartments/id/c0","charge":1,"formula":"C37H74NO8P","name":"phosphatidylethanolamine dihexadecanoyl_c0","id":"cpd15531_c0"},{"compound_ref":"489/6/1/compounds/id/cpd15344","modelcompartment_ref":"~/modelcompartments/id/c0","charge":0,"formula":"C20H40O9P","name":"2-Acyl-sn-glycero-3-phosphoglycerol tetradecanoyl_c0","id":"cpd15344_c0"},{"compound_ref":"489/6/1/compounds/id/cpd15349","modelcompartment_ref":"~/modelcompartments/id/c0","charge":0,"formula":"C24H46O9P","name":"2-Acyl-sn-glycero-3-phosphoglycerol octadec-11-enoyl_c0","id":"cpd15349_c0"},{"compound_ref":"489/6/1/compounds/id/cpd15530","modelcompartment_ref":"~/modelcompartments/id/c0","charge":1,"formula":"C33H62NO8P","name":"phosphatidylethanolamine ditetradec-7-enoyl_c0","id":"cpd15530_c0"},{"compound_ref":"489/6/1/compounds/id/cpd15315","modelcompartment_ref":"~/modelcompartments/id/c0","charge":1,"formula":"C19H38NO7P","name":"1-Acyl-sn-glycero-3-phosphoethanolamine tetradec-7-enoyl_c0","id":"cpd15315_c0"},{"compound_ref":"489/6/1/compounds/id/cpd15320","modelcompartment_ref":"~/modelcompartments/id/c0","charge":0,"formula":"C20H38O9P","name":"1-Acyl-sn-glycero-3-phosphoglycerol tetradec-7-enoyl_c0","id":"cpd15320_c0"},{"compound_ref":"489/6/1/compounds/id/cpd15318","modelcompartment_ref":"~/modelcompartments/id/c0","charge":0,"formula":"C18H36O9P","name":"1-Acyl-sn-glycero-3-phosphoglycerol dodecanoyl_c0","id":"cpd15318_c0"},{"compound_ref":"489/6/1/compounds/id/cpd01741","modelcompartment_ref":"~/modelcompartments/id/c0","charge":0,"formula":"C12H23O2","name":"ddca_c0","id":"cpd01741_c0"},{"compound_ref":"489/6/1/compounds/id/cpd15336","modelcompartment_ref":"~/modelcompartments/id/c0","charge":1,"formula":"C17H36NO7P","name":"2-Acyl-sn-glycero-3-phosphoethanolamine dodecanoyl_c0","id":"cpd15336_c0"},{"compound_ref":"489/6/1/compounds/id/cpd15528","modelcompartment_ref":"~/modelcompartments/id/c0","charge":1,"formula":"C29H58NO8P","name":"phosphatidylethanolamine didodecanoyl_c0","id":"cpd15528_c0"},{"compound_ref":"489/6/1/compounds/id/cpd15323","modelcompartment_ref":"~/modelcompartments/id/c0","charge":0,"formula":"C24H48O9P","name":"1-Acyl-sn-glycero-3-phosphoglycerol octadecanoyl_c0","id":"cpd15323_c0"},{"compound_ref":"489/6/1/compounds/id/cpd15319","modelcompartment_ref":"~/modelcompartments/id/c0","charge":0,"formula":"C20H40O9P","name":"1-Acyl-sn-glycero-3-phosphoglycerol tetradecanoyl_c0","id":"cpd15319_c0"},{"compound_ref":"489/6/1/compounds/id/cpd15338","modelcompartment_ref":"~/modelcompartments/id/c0","charge":1,"formula":"C19H38NO7P","name":"2-Acyl-sn-glycero-3-phosphoethanolamine tetradec-7-enoyl_c0","id":"cpd15338_c0"},{"compound_ref":"489/6/1/compounds/id/cpd15354","modelcompartment_ref":"~/modelcompartments/id/c0","charge":0,"formula":"C19H36O7P","name":"2-hexadec-9-enoyl-sn-glycerol 3-phosphate_c0","id":"cpd15354_c0"},{"compound_ref":"489/6/1/compounds/id/cpd15346","modelcompartment_ref":"~/modelcompartments/id/c0","charge":0,"formula":"C22H44O9P","name":"2-Acyl-sn-glycero-3-phosphoglycerol hexadecanoyl_c0","id":"cpd15346_c0"},{"compound_ref":"489/6/1/compounds/id/cpd15343","modelcompartment_ref":"~/modelcompartments/id/c0","charge":0,"formula":"C18H36O9P","name":"2-Acyl-sn-glycero-3-phosphoglycerol dodecanoyl_c0","id":"cpd15343_c0"},{"compound_ref":"489/6/1/compounds/id/cpd15316","modelcompartment_ref":"~/modelcompartments/id/c0","charge":1,"formula":"C21H44NO7P","name":"1-Acyl-sn-glycero-3-phosphoethanolamine hexadecanoyl_c0","id":"cpd15316_c0"},{"compound_ref":"489/6/1/compounds/id/cpd15313","modelcompartment_ref":"~/modelcompartments/id/c0","charge":1,"formula":"C17H36NO7P","name":"1-Acyl-sn-glycero-3-phosphoethanolamine dodecanoyl_c0","id":"cpd15313_c0"},{"compound_ref":"489/6/1/compounds/id/cpd15350","modelcompartment_ref":"~/modelcompartments/id/c0","charge":0,"formula":"C15H30O7P","name":"2-dodecanoyl-sn-glycerol 3-phosphate_c0","id":"cpd15350_c0"},{"compound_ref":"489/6/1/compounds/id/cpd15345","modelcompartment_ref":"~/modelcompartments/id/c0","charge":0,"formula":"C20H38O9P","name":"2-Acyl-sn-glycero-3-phosphoglycerol tetradec-7-enoyl_c0","id":"cpd15345_c0"},{"compound_ref":"489/6/1/compounds/id/cpd15355","modelcompartment_ref":"~/modelcompartments/id/c0","charge":0,"formula":"C19H38O7P","name":"2-hexadecanoyl-sn-glycerol 3-phosphate_c0","id":"cpd15355_c0"},{"compound_ref":"489/6/1/compounds/id/cpd15347","modelcompartment_ref":"~/modelcompartments/id/c0","charge":0,"formula":"C22H42O9P","name":"2-Acyl-sn-glycero-3-phosphoglycerol hexadec-9-enoyl_c0","id":"cpd15347_c0"},{"compound_ref":"489/6/1/compounds/id/cpd15341","modelcompartment_ref":"~/modelcompartments/id/c0","charge":1,"formula":"C23H48NO7P","name":"2-Acyl-sn-glycero-3-phosphoethanolamine (n-C18:0)_c0","id":"cpd15341_c0"},{"compound_ref":"489/6/1/compounds/id/cpd15533","modelcompartment_ref":"~/modelcompartments/id/c0","charge":1,"formula":"C41H82NO8P","name":"phosphatidylethanolamine dioctadecanoyl_c0","id":"cpd15533_c0"},{"compound_ref":"489/6/1/compounds/id/cpd15342","modelcompartment_ref":"~/modelcompartments/id/c0","charge":1,"formula":"C23H46NO7P","name":"2-Acyl-sn-glycero-3-phosphoethanolamine octadec-11-enoyl_c0","id":"cpd15342_c0"},{"compound_ref":"489/6/1/compounds/id/cpd15317","modelcompartment_ref":"~/modelcompartments/id/c0","charge":1,"formula":"C21H42NO7P","name":"1-Acyl-sn-glycero-3-phosphoethanolamine hexadec-9-enoyl_c0","id":"cpd15317_c0"},{"compound_ref":"489/6/1/compounds/id/cpd15322","modelcompartment_ref":"~/modelcompartments/id/c0","charge":0,"formula":"C22H42O9P","name":"1-Acyl-sn-glycero-3-phosphoglycerol hexadec-9-enoyl_c0","id":"cpd15322_c0"},{"compound_ref":"489/6/1/compounds/id/cpd15357","modelcompartment_ref":"~/modelcompartments/id/c0","charge":0,"formula":"C21H40O7P","name":"2-octadec-11-enoyl-sn-glycerol 3-phosphate_c0","id":"cpd15357_c0"},{"compound_ref":"489/6/1/compounds/id/cpd00061","modelcompartment_ref":"~/modelcompartments/id/c0","charge":-1,"formula":"C3H3O6P","name":"Phosphoenolpyruvate_c0","id":"cpd00061_c0"},{"compound_ref":"489/6/1/compounds/id/cpd00482","modelcompartment_ref":"~/modelcompartments/id/c0","charge":-1,"formula":"C3H5O7P","name":"2-Phospho-D-glycerate_c0","id":"cpd00482_c0"},{"compound_ref":"489/6/1/compounds/id/cpd00152","modelcompartment_ref":"~/modelcompartments/id/c0","charge":3,"formula":"C5H16N4","name":"Agmatine_c0","id":"cpd00152_c0"},{"compound_ref":"489/6/1/compounds/id/cpd03572","modelcompartment_ref":"~/modelcompartments/id/c0","charge":-2,"formula":"C25H39N7O18P3S","name":"(S)-3-Hydroxyisobutyryl-CoA_c0","id":"cpd03572_c0"},{"compound_ref":"489/6/1/compounds/id/cpd03127","modelcompartment_ref":"~/modelcompartments/id/c0","charge":-2,"formula":"C35H57N7O17P3S","name":"(2E)-Tetradecenoyl-CoA_c0","id":"cpd03127_c0"},{"compound_ref":"489/6/1/compounds/id/cpd03115","modelcompartment_ref":"~/modelcompartments/id/c0","charge":-2,"formula":"C35H59N7O18P3S","name":"(S)-3-Hydroxytetradecanoyl-CoA_c0","id":"cpd03115_c0"},{"compound_ref":"489/6/1/compounds/id/cpd03118","modelcompartment_ref":"~/modelcompartments/id/c0","charge":-2,"formula":"C31H51N7O18P3S","name":"(S)-Hydroxydecanoyl-CoA_c0","id":"cpd03118_c0"},{"compound_ref":"489/6/1/compounds/id/cpd03129","modelcompartment_ref":"~/modelcompartments/id/c0","charge":-2,"formula":"C31H49N7O17P3S","name":"(2E)-Decenoyl-CoA_c0","id":"cpd03129_c0"},{"compound_ref":"489/6/1/compounds/id/cpd03116","modelcompartment_ref":"~/modelcompartments/id/c0","charge":-2,"formula":"C33H55N7O18P3S","name":"(S)-3-Hydroxydodecanoyl-CoA_c0","id":"cpd03116_c0"},{"compound_ref":"489/6/1/compounds/id/cpd02060","modelcompartment_ref":"~/modelcompartments/id/c0","charge":-2,"formula":"C33H53N7O17P3S","name":"(2E)-Dodecenoyl-CoA_c0","id":"cpd02060_c0"},{"compound_ref":"489/6/1/compounds/id/cpd03122","modelcompartment_ref":"~/modelcompartments/id/c0","charge":-2,"formula":"C27H43N7O18P3S","name":"(S)-Hydroxyhexanoyl-CoA_c0","id":"cpd03122_c0"},{"compound_ref":"489/6/1/compounds/id/cpd03125","modelcompartment_ref":"~/modelcompartments/id/c0","charge":-2,"formula":"C27H41N7O17P3S","name":"(2E)-Hexenoyl-CoA_c0","id":"cpd03125_c0"},{"compound_ref":"489/6/1/compounds/id/cpd02691","modelcompartment_ref":"~/modelcompartments/id/c0","charge":-2,"formula":"C26H41N7O18P3S","name":"2-methyl-3-hydroxy-butyryl-CoA_c0","id":"cpd02691_c0"},{"compound_ref":"489/6/1/compounds/id/cpd03126","modelcompartment_ref":"~/modelcompartments/id/c0","charge":-2,"formula":"C37H61N7O17P3S","name":"(2E)-Hexadecenoyl-CoA_c0","id":"cpd03126_c0"},{"compound_ref":"489/6/1/compounds/id/cpd03113","modelcompartment_ref":"~/modelcompartments/id/c0","charge":-2,"formula":"C37H63N7O18P3S","name":"(S)-3-Hydroxyhexadecanoyl-CoA_c0","id":"cpd03113_c0"},{"compound_ref":"489/6/1/compounds/id/cpd03120","modelcompartment_ref":"~/modelcompartments/id/c0","charge":-2,"formula":"C29H47N7O18P3S","name":"(S)-Hydroxyoctanoyl-CoA_c0","id":"cpd03120_c0"},{"compound_ref":"489/6/1/compounds/id/cpd03130","modelcompartment_ref":"~/modelcompartments/id/c0","charge":-2,"formula":"C29H45N7O17P3S","name":"(2E)-Octenoyl-CoA_c0","id":"cpd03130_c0"},{"compound_ref":"489/6/1/compounds/id/cpd00052","modelcompartment_ref":"~/modelcompartments/id/c0","charge":-2,"formula":"C9H13N3O14P3","name":"CTP_c0","id":"cpd00052_c0"},{"compound_ref":"489/6/1/compounds/id/cpd00246","modelcompartment_ref":"~/modelcompartments/id/c0","charge":1,"formula":"C10H12N4O5","name":"Inosine_c0","id":"cpd00246_c0"},{"compound_ref":"489/6/1/compounds/id/cpd00246","modelcompartment_ref":"~/modelcompartments/id/e0","charge":1,"formula":"C10H12N4O5","name":"Inosine_e0","id":"cpd00246_e0"},{"compound_ref":"489/6/1/compounds/id/cpd03279","modelcompartment_ref":"~/modelcompartments/id/c0","charge":1,"formula":"C10H12N4O4","name":"Deoxyinosine_c0","id":"cpd03279_c0"},{"compound_ref":"489/6/1/compounds/id/cpd03279","modelcompartment_ref":"~/modelcompartments/id/e0","charge":1,"formula":"C10H12N4O4","name":"Deoxyinosine_e0","id":"cpd03279_e0"},{"compound_ref":"489/6/1/compounds/id/cpd00367","modelcompartment_ref":"~/modelcompartments/id/e0","charge":1,"formula":"C9H13N3O5","name":"Cytidine_e0","id":"cpd00367_e0"},{"compound_ref":"489/6/1/compounds/id/cpd00277","modelcompartment_ref":"~/modelcompartments/id/c0","charge":1,"formula":"C10H13N5O4","name":"Deoxyguanosine_c0","id":"cpd00277_c0"},{"compound_ref":"489/6/1/compounds/id/cpd00277","modelcompartment_ref":"~/modelcompartments/id/e0","charge":1,"formula":"C10H13N5O4","name":"Deoxyguanosine_e0","id":"cpd00277_e0"},{"compound_ref":"489/6/1/compounds/id/cpd00249","modelcompartment_ref":"~/modelcompartments/id/e0","charge":1,"formula":"C9H12N2O6","name":"Uridine_e0","id":"cpd00249_e0"},{"compound_ref":"489/6/1/compounds/id/cpd00184","modelcompartment_ref":"~/modelcompartments/id/c0","charge":1,"formula":"C10H14N2O5","name":"Thymidine_c0","id":"cpd00184_c0"},{"compound_ref":"489/6/1/compounds/id/cpd00184","modelcompartment_ref":"~/modelcompartments/id/e0","charge":1,"formula":"C10H14N2O5","name":"Thymidine_e0","id":"cpd00184_e0"},{"compound_ref":"489/6/1/compounds/id/cpd00412","modelcompartment_ref":"~/modelcompartments/id/c0","charge":1,"formula":"C9H12N2O5","name":"Deoxyuridine_c0","id":"cpd00412_c0"},{"compound_ref":"489/6/1/compounds/id/cpd00412","modelcompartment_ref":"~/modelcompartments/id/e0","charge":1,"formula":"C9H12N2O5","name":"Deoxyuridine_e0","id":"cpd00412_e0"},{"compound_ref":"489/6/1/compounds/id/cpd00182","modelcompartment_ref":"~/modelcompartments/id/c0","charge":1,"formula":"C10H13N5O4","name":"Adenosine_c0","id":"cpd00182_c0"},{"compound_ref":"489/6/1/compounds/id/cpd00182","modelcompartment_ref":"~/modelcompartments/id/e0","charge":1,"formula":"C10H13N5O4","name":"Adenosine_e0","id":"cpd00182_e0"},{"compound_ref":"489/6/1/compounds/id/cpd00654","modelcompartment_ref":"~/modelcompartments/id/c0","charge":1,"formula":"C9H13N3O4","name":"Deoxycytidine_c0","id":"cpd00654_c0"},{"compound_ref":"489/6/1/compounds/id/cpd00654","modelcompartment_ref":"~/modelcompartments/id/e0","charge":1,"formula":"C9H13N3O4","name":"Deoxycytidine_e0","id":"cpd00654_e0"},{"compound_ref":"489/6/1/compounds/id/cpd00802","modelcompartment_ref":"~/modelcompartments/id/c0","charge":0,"formula":"C6H12O9P","name":"D-fructose-1-phosphate_c0","id":"cpd00802_c0"},{"compound_ref":"489/6/1/compounds/id/cpd00290","modelcompartment_ref":"~/modelcompartments/id/c0","charge":-1,"formula":"C6H12O12P2","name":"D-fructose-1,6-bisphosphate_c0","id":"cpd00290_c0"},{"compound_ref":"489/6/1/compounds/id/cpd00805","modelcompartment_ref":"~/modelcompartments/id/c0","charge":0,"formula":"C6H12O9P","name":"D-Tagatose 6-phosphate_c0","id":"cpd00805_c0"},{"compound_ref":"489/6/1/compounds/id/cpd02371","modelcompartment_ref":"~/modelcompartments/id/c0","charge":-1,"formula":"C6H12O12P2","name":"D-Tagatose 1,6-biphosphate_c0","id":"cpd02371_c0"},{"compound_ref":"489/6/1/compounds/id/cpd02069","modelcompartment_ref":"~/modelcompartments/id/c0","charge":-1,"formula":"C3H3O7P","name":"3-Phosphonooxypyruvate_c0","id":"cpd02069_c0"},{"compound_ref":"489/6/1/compounds/id/cpd00169","modelcompartment_ref":"~/modelcompartments/id/c0","charge":-1,"formula":"C3H5O7P","name":"3-Phosphoglycerate_c0","id":"cpd00169_c0"},{"compound_ref":"489/6/1/compounds/id/cpd08023","modelcompartment_ref":"~/modelcompartments/id/e0","charge":0,"formula":"CH3O3S","name":"methanesulfonate_e0","id":"cpd08023_e0"},{"compound_ref":"489/6/1/compounds/id/cpd09878","modelcompartment_ref":"~/modelcompartments/id/e0","charge":-1,"formula":"C2H2O5S","name":"Sulfoacetate_e0","id":"cpd09878_e0"},{"compound_ref":"489/6/1/compounds/id/cpd11578","modelcompartment_ref":"~/modelcompartments/id/e0","charge":0,"formula":"C6H13O3S","name":"hexanesulfonate_e0","id":"cpd11578_e0"},{"compound_ref":"489/6/1/compounds/id/cpd00210","modelcompartment_ref":"~/modelcompartments/id/e0","charge":1,"formula":"C2H7NO3S","name":"Taurine_e0","id":"cpd00210_e0"},{"compound_ref":"489/6/1/compounds/id/cpd03048","modelcompartment_ref":"~/modelcompartments/id/e0","charge":0,"formula":"C2H5O4S","name":"Isethionate_e0","id":"cpd03048_e0"},{"compound_ref":"489/6/1/compounds/id/cpd11579","modelcompartment_ref":"~/modelcompartments/id/e0","charge":0,"formula":"C2H5O3S","name":"ethanesulfonate_e0","id":"cpd11579_e0"},{"compound_ref":"489/6/1/compounds/id/cpd00395","modelcompartment_ref":"~/modelcompartments/id/c0","charge":0,"formula":"C3H6NO5S","name":"L-Cysteate_c0","id":"cpd00395_c0"},{"compound_ref":"489/6/1/compounds/id/cpd00395","modelcompartment_ref":"~/modelcompartments/id/e0","charge":0,"formula":"C3H6NO5S","name":"L-Cysteate_e0","id":"cpd00395_e0"},{"compound_ref":"489/6/1/compounds/id/cpd11596","modelcompartment_ref":"~/modelcompartments/id/e0","charge":0,"formula":"C4H9O3S","name":"butanesulfonate_e0","id":"cpd11596_e0"},{"compound_ref":"489/6/1/compounds/id/cpd11575","modelcompartment_ref":"~/modelcompartments/id/c0","charge":0,"formula":"C7H14NO4S","name":"MOPS_c0","id":"cpd11575_c0"},{"compound_ref":"489/6/1/compounds/id/cpd11575","modelcompartment_ref":"~/modelcompartments/id/e0","charge":0,"formula":"C7H14NO4S","name":"MOPS_e0","id":"cpd11575_e0"},{"compound_ref":"489/6/1/compounds/id/cpd00222","modelcompartment_ref":"~/modelcompartments/id/c0","charge":0,"formula":"C6H11O7","name":"GLCN_c0","id":"cpd00222_c0"},{"compound_ref":"489/6/1/compounds/id/cpd00480","modelcompartment_ref":"~/modelcompartments/id/c0","charge":0,"formula":"C6H9O7","name":"2-Dehydro-D-gluconate_c0","id":"cpd00480_c0"},{"compound_ref":"489/6/1/compounds/id/cpd00020","modelcompartment_ref":"~/modelcompartments/id/c0","charge":0,"formula":"C3H3O3","name":"Pyruvate_c0","id":"cpd00020_c0"},{"compound_ref":"489/6/1/compounds/id/cpd02760","modelcompartment_ref":"~/modelcompartments/id/c0","charge":0,"formula":"C12H22O14P","name":"cellobiose 6-phoshate_c0","id":"cpd02760_c0"},{"compound_ref":"489/6/1/compounds/id/cpd00158","modelcompartment_ref":"~/modelcompartments/id/e0","charge":1,"formula":"C12H22O11","name":"CELB_e0","id":"cpd00158_e0"},{"compound_ref":"489/6/1/compounds/id/cpd00009","modelcompartment_ref":"~/modelcompartments/id/e0","charge":-1,"formula":"HO4P","name":"Phosphate_e0","id":"cpd00009_e0"},{"compound_ref":"489/6/1/compounds/id/cpd02160","modelcompartment_ref":"~/modelcompartments/id/c0","charge":0,"formula":"C9H15N2O5","name":"N2-Succinyl-L-ornithine_c0","id":"cpd02160_c0"},{"compound_ref":"489/6/1/compounds/id/cpd02730","modelcompartment_ref":"~/modelcompartments/id/c0","charge":-1,"formula":"C8H13O11P","name":"3-Deoxy-D-manno-octulosonate8-phosphate_c0","id":"cpd02730_c0"},{"compound_ref":"489/6/1/compounds/id/cpd00817","modelcompartment_ref":"~/modelcompartments/id/c0","charge":0,"formula":"C5H10O8P","name":"D-Arabinose5-phosphate_c0","id":"cpd00817_c0"},{"compound_ref":"489/6/1/compounds/id/cpd11494","modelcompartment_ref":"~/modelcompartments/id/c0","charge":0,"formula":"C13H23N2O8PRS","name":"Acetyl-ACP_c0","id":"cpd11494_c0"},{"compound_ref":"489/6/1/compounds/id/cpd03448","modelcompartment_ref":"~/modelcompartments/id/c0","charge":1,"formula":"C48H72O3","name":"2-Octaprenyl-3-methyl-6-methoxy-1,4-benzoquinone_c0","id":"cpd03448_c0"},{"compound_ref":"489/6/1/compounds/id/cpd03449","modelcompartment_ref":"~/modelcompartments/id/c0","charge":0,"formula":"C48H71O4","name":"2-Octaprenyl-3-methyl-5-hydroxy-6-methoxy-1,4-benzoquinone_c0","id":"cpd03449_c0"},{"compound_ref":"489/6/1/compounds/id/cpd02229","modelcompartment_ref":"~/modelcompartments/id/c0","charge":-1,"formula":"C55H90O7P2","name":"Bactoprenyl diphosphate_c0","id":"cpd02229_c0"},{"compound_ref":"489/6/1/compounds/id/cpd15666","modelcompartment_ref":"~/modelcompartments/id/c0","charge":-1,"formula":"C40H63N8O21R","name":"Peptidoglycan polymer (n-1 subunits)_c0","id":"cpd15666_c0"},{"compound_ref":"489/6/1/compounds/id/cpd15665","modelcompartment_ref":"~/modelcompartments/id/c0","charge":-3,"formula":"C80H125N16O42R","name":"Peptidoglycan polymer (n subunits)_c0","id":"cpd15665_c0"},{"compound_ref":"489/6/1/compounds/id/cpd03495","modelcompartment_ref":"~/modelcompartments/id/c0","charge":-3,"formula":"C95H152N8O28P2","name":"Undecaprenyl-diphospho-N-acetylmuramoyl--N-acetylglucosamine-L-ala-D-glu-meso-2-6-diaminopimeloyl-D-ala-D-ala_c0","id":"cpd03495_c0"},{"compound_ref":"489/6/1/compounds/id/cpd15698","modelcompartment_ref":"~/modelcompartments/id/c0","charge":1,"formula":"C35H70NO8P","name":"Diisopentadecanoylphosphatidylethanolamine_c0","id":"cpd15698_c0"},{"compound_ref":"489/6/1/compounds/id/cpd15699","modelcompartment_ref":"~/modelcompartments/id/c0","charge":1,"formula":"C35H70NO8P","name":"Dianteisopentadecanoylphosphatidylethanolamine_c0","id":"cpd15699_c0"},{"compound_ref":"489/6/1/compounds/id/cpd15696","modelcompartment_ref":"~/modelcompartments/id/c0","charge":1,"formula":"C39H78NO8P","name":"Dianteisoheptadecanoylphosphatidylethanolamine_c0","id":"cpd15696_c0"},{"compound_ref":"489/6/1/compounds/id/cpd15695","modelcompartment_ref":"~/modelcompartments/id/c0","charge":1,"formula":"C39H78NO8P","name":"Diisoheptadecanoylphosphatidylethanolamine_c0","id":"cpd15695_c0"},{"compound_ref":"489/6/1/compounds/id/cpd15700","modelcompartment_ref":"~/modelcompartments/id/c0","charge":1,"formula":"C37H74NO8P","name":"Diisohexadecanoylphosphatidylethanolamine_c0","id":"cpd15700_c0"},{"compound_ref":"489/6/1/compounds/id/cpd15697","modelcompartment_ref":"~/modelcompartments/id/c0","charge":1,"formula":"C33H66NO8P","name":"Diisotetradecanoylphosphatidylethanolamine_c0","id":"cpd15697_c0"},{"compound_ref":"489/6/1/compounds/id/cpd02826","modelcompartment_ref":"~/modelcompartments/id/c0","charge":1,"formula":"C8H16N3O8P","name":"5'-Phosphoribosylformylglycinamidine_c0","id":"cpd02826_c0"},{"compound_ref":"489/6/1/compounds/id/cpd00102","modelcompartment_ref":"~/modelcompartments/id/c0","charge":0,"formula":"C3H6O6P","name":"Glyceraldehyde3-phosphate_c0","id":"cpd00102_c0"},{"compound_ref":"489/6/1/compounds/id/cpd00945","modelcompartment_ref":"~/modelcompartments/id/c0","charge":-1,"formula":"C6H9O9P","name":"2-Dehydro-3-deoxy-D-galactonate 6-phosphate_c0","id":"cpd00945_c0"},{"compound_ref":"489/6/1/compounds/id/cpd00485","modelcompartment_ref":"~/modelcompartments/id/c0","charge":0,"formula":"C6H12O9P","name":"D-Mannose1-phosphate_c0","id":"cpd00485_c0"},{"compound_ref":"489/6/1/compounds/id/cpd00083","modelcompartment_ref":"~/modelcompartments/id/c0","charge":-1,"formula":"C16H23N5O16P2","name":"GDP-mannose_c0","id":"cpd00083_c0"},{"compound_ref":"489/6/1/compounds/id/cpd04098","modelcompartment_ref":"~/modelcompartments/id/e0","charge":1,"formula":"H3O3As","name":"Arsenite_e0","id":"cpd04098_e0"},{"compound_ref":"489/6/1/compounds/id/cpd04098","modelcompartment_ref":"~/modelcompartments/id/c0","charge":1,"formula":"H3O3As","name":"Arsenite_c0","id":"cpd04098_c0"},{"compound_ref":"489/6/1/compounds/id/cpd01048","modelcompartment_ref":"~/modelcompartments/id/e0","charge":-1,"formula":"HO4As","name":"Arsenate_e0","id":"cpd01048_e0"},{"compound_ref":"489/6/1/compounds/id/cpd01048","modelcompartment_ref":"~/modelcompartments/id/c0","charge":-1,"formula":"HO4As","name":"Arsenate_c0","id":"cpd01048_c0"},{"compound_ref":"489/6/1/compounds/id/cpd00239","modelcompartment_ref":"~/modelcompartments/id/c0","charge":1,"formula":"H2S","name":"H2S_c0","id":"cpd00239_c0"},{"compound_ref":"489/6/1/compounds/id/cpd00722","modelcompartment_ref":"~/modelcompartments/id/c0","charge":1,"formula":"C5H9NO4","name":"O-Acetyl-L-serine_c0","id":"cpd00722_c0"},{"compound_ref":"489/6/1/compounds/id/cpd11420","modelcompartment_ref":"~/modelcompartments/id/c0","charge":1,"formula":"C6H7NO2R2S2","name":"trdox_c0","id":"cpd11420_c0"},{"compound_ref":"489/6/1/compounds/id/cpd11421","modelcompartment_ref":"~/modelcompartments/id/c0","charge":1,"formula":"C6H9NO2R2S2","name":"trdrd_c0","id":"cpd11421_c0"},{"compound_ref":"489/6/1/compounds/id/cpd00808","modelcompartment_ref":"~/modelcompartments/id/c0","charge":0,"formula":"C5H10O8P","name":"L-ribulose-5-phosphate_c0","id":"cpd00808_c0"},{"compound_ref":"489/6/1/compounds/id/cpd00397","modelcompartment_ref":"~/modelcompartments/id/c0","charge":1,"formula":"C5H10O5","name":"L-Ribulose_c0","id":"cpd00397_c0"},{"compound_ref":"489/6/1/compounds/id/cpd00171","modelcompartment_ref":"~/modelcompartments/id/c0","charge":0,"formula":"C5H10O8P","name":"D-Ribulose5-phosphate_c0","id":"cpd00171_c0"},{"compound_ref":"489/6/1/compounds/id/cpd00258","modelcompartment_ref":"~/modelcompartments/id/c0","charge":1,"formula":"C5H10O5","name":"D-Ribulose_c0","id":"cpd00258_c0"},{"compound_ref":"489/6/1/compounds/id/cpd00048","modelcompartment_ref":"~/modelcompartments/id/c0","charge":-1,"formula":"O4S","name":"Sulfate_c0","id":"cpd00048_c0"},{"compound_ref":"489/6/1/compounds/id/cpd00048","modelcompartment_ref":"~/modelcompartments/id/e0","charge":-1,"formula":"O4S","name":"Sulfate_e0","id":"cpd00048_e0"},{"compound_ref":"489/6/1/compounds/id/cpd00207","modelcompartment_ref":"~/modelcompartments/id/c0","charge":1,"formula":"C5H5N5O","name":"Guanine_c0","id":"cpd00207_c0"},{"compound_ref":"489/6/1/compounds/id/cpd00509","modelcompartment_ref":"~/modelcompartments/id/c0","charge":0,"formula":"C5H10O7P","name":"deoxyribose-1-phosphate_c0","id":"cpd00509_c0"},{"compound_ref":"489/6/1/compounds/id/cpd00475","modelcompartment_ref":"~/modelcompartments/id/c0","charge":0,"formula":"C5H10O8P","name":"Ribose 1-phosphate_c0","id":"cpd00475_c0"},{"compound_ref":"489/6/1/compounds/id/cpd00309","modelcompartment_ref":"~/modelcompartments/id/c0","charge":1,"formula":"C5H4N4O2","name":"XAN_c0","id":"cpd00309_c0"},{"compound_ref":"489/6/1/compounds/id/cpd01217","modelcompartment_ref":"~/modelcompartments/id/c0","charge":1,"formula":"C10H12N4O6","name":"Xanthosine_c0","id":"cpd01217_c0"},{"compound_ref":"489/6/1/compounds/id/cpd00128","modelcompartment_ref":"~/modelcompartments/id/c0","charge":1,"formula":"C5H5N5","name":"Adenine_c0","id":"cpd00128_c0"},{"compound_ref":"489/6/1/compounds/id/cpd00311","modelcompartment_ref":"~/modelcompartments/id/c0","charge":1,"formula":"C10H13N5O5","name":"Guanosine_c0","id":"cpd00311_c0"},{"compound_ref":"489/6/1/compounds/id/cpd00226","modelcompartment_ref":"~/modelcompartments/id/c0","charge":1,"formula":"C5H4N4O","name":"HYXN_c0","id":"cpd00226_c0"},{"compound_ref":"489/6/1/compounds/id/cpd03471","modelcompartment_ref":"~/modelcompartments/id/c0","charge":1,"formula":"C11H13NO6","name":"Nicotinate D-ribonucleoside_c0","id":"cpd03471_c0"},{"compound_ref":"489/6/1/compounds/id/cpd00218","modelcompartment_ref":"~/modelcompartments/id/c0","charge":0,"formula":"C6H4NO2","name":"Niacin_c0","id":"cpd00218_c0"},{"compound_ref":"489/6/1/compounds/id/cpd00438","modelcompartment_ref":"~/modelcompartments/id/c0","charge":1,"formula":"C10H13N5O3","name":"Deoxyadenosine_c0","id":"cpd00438_c0"},{"compound_ref":"489/6/1/compounds/id/cpd00133","modelcompartment_ref":"~/modelcompartments/id/c0","charge":1,"formula":"C6H6N2O","name":"Nicotinamide_c0","id":"cpd00133_c0"},{"compound_ref":"489/6/1/compounds/id/cpd02016","modelcompartment_ref":"~/modelcompartments/id/c0","charge":2,"formula":"C11H15N2O5","name":"N-Ribosylnicotinamide_c0","id":"cpd02016_c0"},{"compound_ref":"489/6/1/compounds/id/cpd00092","modelcompartment_ref":"~/modelcompartments/id/c0","charge":1,"formula":"C4H4N2O2","name":"Uracil_c0","id":"cpd00092_c0"},{"compound_ref":"489/6/1/compounds/id/cpd02258","modelcompartment_ref":"~/modelcompartments/id/c0","charge":0,"formula":"C5H7O4","name":"4-Hydroxy-2-oxovalerate_c0","id":"cpd02258_c0"},{"compound_ref":"489/6/1/compounds/id/cpd00461","modelcompartment_ref":"~/modelcompartments/id/c0","charge":0,"formula":"C5H5O3","name":"Oxopent-4-enoate_c0","id":"cpd00461_c0"},{"compound_ref":"489/6/1/compounds/id/cpd00086","modelcompartment_ref":"~/modelcompartments/id/c0","charge":-2,"formula":"C24H37N7O17P3S","name":"Propionyl-CoA_c0","id":"cpd00086_c0"},{"compound_ref":"489/6/1/compounds/id/cpd00287","modelcompartment_ref":"~/modelcompartments/id/c0","charge":0,"formula":"C4H5O3","name":"3-Oxo-2-methylpropanoate_c0","id":"cpd00287_c0"},{"compound_ref":"489/6/1/compounds/id/cpd00191","modelcompartment_ref":"~/modelcompartments/id/c0","charge":0,"formula":"C3H3O3","name":"3-Oxopropanoate_c0","id":"cpd00191_c0"},{"compound_ref":"489/6/1/compounds/id/cpd00072","modelcompartment_ref":"~/modelcompartments/id/c0","charge":0,"formula":"C6H12O9P","name":"D-fructose-6-phosphate_c0","id":"cpd00072_c0"},{"compound_ref":"489/6/1/compounds/id/cpd00079","modelcompartment_ref":"~/modelcompartments/id/c0","charge":0,"formula":"C6H12O9P","name":"D-glucose-6-phosphate_c0","id":"cpd00079_c0"},{"compound_ref":"489/6/1/compounds/id/cpd00863","modelcompartment_ref":"~/modelcompartments/id/c0","charge":0,"formula":"C6H12O9P","name":"beta-D-Glucose 6-phosphate_c0","id":"cpd00863_c0"},{"compound_ref":"489/6/1/compounds/id/cpd00118","modelcompartment_ref":"~/modelcompartments/id/c0","charge":3,"formula":"C4H14N2","name":"Putrescine_c0","id":"cpd00118_c0"},{"compound_ref":"489/6/1/compounds/id/cpd00147","modelcompartment_ref":"~/modelcompartments/id/c0","charge":1,"formula":"C11H15N5O3S","name":"5-Methylthioadenosine_c0","id":"cpd00147_c0"},{"compound_ref":"489/6/1/compounds/id/cpd00837","modelcompartment_ref":"~/modelcompartments/id/c0","charge":3,"formula":"C14H24N6O3S","name":"S-Adenosylmethioninamine_c0","id":"cpd00837_c0"},{"compound_ref":"489/6/1/compounds/id/cpd15797","modelcompartment_ref":"~/modelcompartments/id/c0","charge":-1,"formula":"C69H132O17P2","name":"Isopentadecanoylcardiolipin (B. subtilis)_c0","id":"cpd15797_c0"},{"compound_ref":"489/6/1/compounds/id/cpd00100","modelcompartment_ref":"~/modelcompartments/id/c0","charge":1,"formula":"C3H8O3","name":"Glycerol_c0","id":"cpd00100_c0"},{"compound_ref":"489/6/1/compounds/id/cpd15791","modelcompartment_ref":"~/modelcompartments/id/c0","charge":-1,"formula":"C73H140O17P2","name":"Palmitoylcardiolipin (B. subtilis)_c0","id":"cpd15791_c0"},{"compound_ref":"489/6/1/compounds/id/cpd15794","modelcompartment_ref":"~/modelcompartments/id/c0","charge":-1,"formula":"C77H148O17P2","name":"Isoheptadecanoylcardiolipin (B. subtilis)_c0","id":"cpd15794_c0"},{"compound_ref":"489/6/1/compounds/id/cpd15795","modelcompartment_ref":"~/modelcompartments/id/c0","charge":-1,"formula":"C77H148O17P2","name":"Anteisoheptadecanoylcardiolipin (B. subtilis)_c0","id":"cpd15795_c0"},{"compound_ref":"489/6/1/compounds/id/cpd15798","modelcompartment_ref":"~/modelcompartments/id/c0","charge":-1,"formula":"C69H132O17P2","name":"Anteisopentadecanoylcardiolipin (B. subtilis)_c0","id":"cpd15798_c0"},{"compound_ref":"489/6/1/compounds/id/cpd15792","modelcompartment_ref":"~/modelcompartments/id/c0","charge":-1,"formula":"C65H124O17P2","name":"Myristoylcardiolipin (B. subtilis)_c0","id":"cpd15792_c0"},{"compound_ref":"489/6/1/compounds/id/cpd15799","modelcompartment_ref":"~/modelcompartments/id/c0","charge":-1,"formula":"C73H140O17P2","name":"Isohexadecanoylcardiolipin (B. subtilis)_c0","id":"cpd15799_c0"},{"compound_ref":"489/6/1/compounds/id/cpd15796","modelcompartment_ref":"~/modelcompartments/id/c0","charge":-1,"formula":"C65H124O17P2","name":"Isotetradecanoylcardiolipin (B. subtilis)_c0","id":"cpd15796_c0"},{"compound_ref":"489/6/1/compounds/id/cpd15793","modelcompartment_ref":"~/modelcompartments/id/c0","charge":-1,"formula":"C81H156O17P2","name":"Stearoylcardiolipin (B. subtilis)_c0","id":"cpd15793_c0"},{"compound_ref":"489/6/1/compounds/id/cpd02227","modelcompartment_ref":"~/modelcompartments/id/c0","charge":1,"formula":"C9H17NO6S","name":"S-Ribosylhomocysteine_c0","id":"cpd02227_c0"},{"compound_ref":"489/6/1/compounds/id/cpd01981","modelcompartment_ref":"~/modelcompartments/id/c0","charge":1,"formula":"C6H12O4S","name":"5-Methylthio-D-ribose_c0","id":"cpd01981_c0"},{"compound_ref":"489/6/1/compounds/id/cpd03496","modelcompartment_ref":"~/modelcompartments/id/c0","charge":-2,"formula":"C95H154N9O27P2","name":"Undecaprenyl-diphospho-N-acetylmuramoyl-(N-acetylglucosamine)-L-alanyl-D-glutaminyl-meso-2,6-diaminopimeloyl-D-alanyl-D-alanine_c0","id":"cpd03496_c0"},{"compound_ref":"489/6/1/compounds/id/cpd03492","modelcompartment_ref":"~/modelcompartments/id/c0","charge":-1,"formula":"C94H155N9O25P2","name":"Undecaprenyl-diphospho-N-acetylmuramoyl-(N-acetylglucosamine)-L-alanyl-D-isoglutaminyl-L-lysyl-D-alanyl-D-alanine_c0","id":"cpd03492_c0"},{"compound_ref":"489/6/1/compounds/id/cpd03491","modelcompartment_ref":"~/modelcompartments/id/c0","charge":-2,"formula":"C94H153N8O26P2","name":"Undecaprenyl-diphospho-N-acetylmuramoyl-(N-acetylglucosamine)-L-alanyl-gamma-D-glutamyl-L-lysyl-D-alanyl-D-alanine_c0","id":"cpd03491_c0"},{"compound_ref":"489/6/1/compounds/id/cpd03487","modelcompartment_ref":"~/modelcompartments/id/c0","charge":-2,"formula":"C94H153N8O26P2","name":"Undecaprenyl-diphospho-N-acetylmuramoyl-(N-acetylglucosamine)-L-alanyl-D-glutamyl-L-lysyl-D-alanyl-D-alanine_c0","id":"cpd03487_c0"},{"compound_ref":"489/6/1/compounds/id/cpd03488","modelcompartment_ref":"~/modelcompartments/id/c0","charge":-1,"formula":"C94H155N9O25P2","name":"Undecaprenyl-diphospho-N-acetylmuramoyl-(N-acetylglucosamine)-L-alanyl-D-glutaminyl-L-lysyl-D-alanyl-D-alanine_c0","id":"cpd03488_c0"},{"compound_ref":"489/6/1/compounds/id/cpd00238","modelcompartment_ref":"~/modelcompartments/id/c0","charge":0,"formula":"C7H14O10P","name":"Sedoheptulose7-phosphate_c0","id":"cpd00238_c0"},{"compound_ref":"489/6/1/compounds/id/cpd00101","modelcompartment_ref":"~/modelcompartments/id/c0","charge":0,"formula":"C5H10O8P","name":"ribose-5-phosphate_c0","id":"cpd00101_c0"},{"compound_ref":"489/6/1/compounds/id/cpd00236","modelcompartment_ref":"~/modelcompartments/id/c0","charge":0,"formula":"C4H8O7P","name":"D-Erythrose4-phosphate_c0","id":"cpd00236_c0"},{"compound_ref":"489/6/1/compounds/id/cpd08210","modelcompartment_ref":"~/modelcompartments/id/c0","charge":0,"formula":"C10H10NO5","name":"ADC_c0","id":"cpd08210_c0"},{"compound_ref":"489/6/1/compounds/id/cpd00443","modelcompartment_ref":"~/modelcompartments/id/c0","charge":0,"formula":"C7H6NO2","name":"ABEE_c0","id":"cpd00443_c0"},{"compound_ref":"489/6/1/compounds/id/cpd00186","modelcompartment_ref":"~/modelcompartments/id/c0","charge":0,"formula":"C5H8NO4","name":"D-Glutamate_c0","id":"cpd00186_c0"},{"compound_ref":"489/6/1/compounds/id/cpd00106","modelcompartment_ref":"~/modelcompartments/id/e0","charge":-1,"formula":"C4H2O4","name":"Fumarate_e0","id":"cpd00106_e0"},{"compound_ref":"489/6/1/compounds/id/cpd00042","modelcompartment_ref":"~/modelcompartments/id/c0","charge":0,"formula":"C10H16N3O6S","name":"GSH_c0","id":"cpd00042_c0"},{"compound_ref":"489/6/1/compounds/id/cpd02182","modelcompartment_ref":"~/modelcompartments/id/c0","charge":0,"formula":"C13H20N3O8S","name":"(R)-S-Lactoylglutathione_c0","id":"cpd02182_c0"},{"compound_ref":"489/6/1/compounds/id/cpd00428","modelcompartment_ref":"~/modelcompartments/id/c0","charge":1,"formula":"C3H4O2","name":"2-Oxopropanal_c0","id":"cpd00428_c0"},{"compound_ref":"489/6/1/compounds/id/cpd00386","modelcompartment_ref":"~/modelcompartments/id/c0","charge":-1,"formula":"C4H4O5","name":"D-Malate_c0","id":"cpd00386_c0"},{"compound_ref":"489/6/1/compounds/id/cpd00666","modelcompartment_ref":"~/modelcompartments/id/c0","charge":-1,"formula":"C4H4O6","name":"Tartrate_c0","id":"cpd00666_c0"},{"compound_ref":"489/6/1/compounds/id/cpd00223","modelcompartment_ref":"~/modelcompartments/id/c0","charge":0,"formula":"C3H5O4","name":"Glycerate_c0","id":"cpd00223_c0"},{"compound_ref":"489/6/1/compounds/id/cpd02186","modelcompartment_ref":"~/modelcompartments/id/c0","charge":-1,"formula":"C4H2O6","name":"Oxaloglycolate_c0","id":"cpd02186_c0"},{"compound_ref":"489/6/1/compounds/id/cpd00432","modelcompartment_ref":"~/modelcompartments/id/c0","charge":-1,"formula":"C4H4O6","name":"meso-Tartrate_c0","id":"cpd00432_c0"},{"compound_ref":"489/6/1/compounds/id/cpd00415","modelcompartment_ref":"~/modelcompartments/id/c0","charge":1,"formula":"C6H6O2","name":"Quinol_c0","id":"cpd00415_c0"},{"compound_ref":"489/6/1/compounds/id/cpd03697","modelcompartment_ref":"~/modelcompartments/id/c0","charge":0,"formula":"C12H16O10P","name":"Arbutin-6P_c0","id":"cpd03697_c0"},{"compound_ref":"489/6/1/compounds/id/cpd03698","modelcompartment_ref":"~/modelcompartments/id/c0","charge":0,"formula":"C13H18O10P","name":"Salicin-6P_c0","id":"cpd03698_c0"},{"compound_ref":"489/6/1/compounds/id/cpd01553","modelcompartment_ref":"~/modelcompartments/id/c0","charge":1,"formula":"C7H8O2","name":"Saligenin_c0","id":"cpd01553_c0"},{"compound_ref":"489/6/1/compounds/id/cpd00203","modelcompartment_ref":"~/modelcompartments/id/c0","charge":-1,"formula":"C3H6O10P2","name":"1,3-Bisphospho-D-glycerate_c0","id":"cpd00203_c0"},{"compound_ref":"489/6/1/compounds/id/cpd00162","modelcompartment_ref":"~/modelcompartments/id/c0","charge":2,"formula":"C2H8NO","name":"Aminoethanol_c0","id":"cpd00162_c0"},{"compound_ref":"489/6/1/compounds/id/cpd00908","modelcompartment_ref":"~/modelcompartments/id/c0","charge":1,"formula":"C5H14NO6P","name":"Glycerophosphoethanolamine_c0","id":"cpd00908_c0"},{"compound_ref":"489/6/1/compounds/id/cpd02090","modelcompartment_ref":"~/modelcompartments/id/c0","charge":0,"formula":"C6H14O8P","name":"Glycerophosphoglycerol_c0","id":"cpd02090_c0"},{"compound_ref":"489/6/1/compounds/id/cpd00507","modelcompartment_ref":"~/modelcompartments/id/c0","charge":1,"formula":"C8H20NO6P","name":"Glycerophosphocholine_c0","id":"cpd00507_c0"},{"compound_ref":"489/6/1/compounds/id/cpd00264","modelcompartment_ref":"~/modelcompartments/id/e0","charge":4,"formula":"C7H22N3","name":"Spermidine_e0","id":"cpd00264_e0"},{"compound_ref":"489/6/1/compounds/id/cpd00118","modelcompartment_ref":"~/modelcompartments/id/e0","charge":3,"formula":"C4H14N2","name":"Putrescine_e0","id":"cpd00118_e0"},{"compound_ref":"489/6/1/compounds/id/cpd02536","modelcompartment_ref":"~/modelcompartments/id/c0","charge":0,"formula":"C6H5O4","name":"Muconolactone_c0","id":"cpd02536_c0"},{"compound_ref":"489/6/1/compounds/id/cpd00114","modelcompartment_ref":"~/modelcompartments/id/c0","charge":0,"formula":"C10H12N4O8P","name":"IMP_c0","id":"cpd00114_c0"},{"compound_ref":"489/6/1/compounds/id/cpd00126","modelcompartment_ref":"~/modelcompartments/id/c0","charge":0,"formula":"C10H13N5O8P","name":"GMP_c0","id":"cpd00126_c0"},{"compound_ref":"489/6/1/compounds/id/cpd00911","modelcompartment_ref":"~/modelcompartments/id/c0","charge":0,"formula":"C6H10O9P","name":"6-phospho-D-glucono-1-5-lactone_c0","id":"cpd00911_c0"},{"compound_ref":"489/6/1/compounds/id/cpd08636","modelcompartment_ref":"~/modelcompartments/id/c0","charge":1,"formula":"C5H8O4","name":"4-5-dihydroxy-2-3-pentanedione_c0","id":"cpd08636_c0"},{"compound_ref":"489/6/1/compounds/id/cpd00096","modelcompartment_ref":"~/modelcompartments/id/c0","charge":-1,"formula":"C9H13N3O11P2","name":"CDP_c0","id":"cpd00096_c0"},{"compound_ref":"489/6/1/compounds/id/cpd00280","modelcompartment_ref":"~/modelcompartments/id/c0","charge":0,"formula":"C6H9O7","name":"D-Galacturonate_c0","id":"cpd00280_c0"},{"compound_ref":"489/6/1/compounds/id/cpd00437","modelcompartment_ref":"~/modelcompartments/id/c0","charge":0,"formula":"C6H9O7","name":"D-Tagaturonate_c0","id":"cpd00437_c0"},{"compound_ref":"489/6/1/compounds/id/cpd00672","modelcompartment_ref":"~/modelcompartments/id/c0","charge":0,"formula":"C6H9O7","name":"D-Fructuronate_c0","id":"cpd00672_c0"},{"compound_ref":"489/6/1/compounds/id/cpd00164","modelcompartment_ref":"~/modelcompartments/id/c0","charge":0,"formula":"C6H9O7","name":"Glucuronate_c0","id":"cpd00164_c0"},{"compound_ref":"489/6/1/compounds/id/cpd03752","modelcompartment_ref":"~/modelcompartments/id/c0","charge":0,"formula":"C6H14O9P","name":"Galactitol 1-phosphate_c0","id":"cpd03752_c0"},{"compound_ref":"489/6/1/compounds/id/cpd01171","modelcompartment_ref":"~/modelcompartments/id/e0","charge":1,"formula":"C6H14O6","name":"Dulcose_e0","id":"cpd01171_e0"},{"compound_ref":"489/6/1/compounds/id/cpd00211","modelcompartment_ref":"~/modelcompartments/id/e0","charge":0,"formula":"C4H7O2","name":"Butyrate_e0","id":"cpd00211_e0"},{"compound_ref":"489/6/1/compounds/id/cpd00142","modelcompartment_ref":"~/modelcompartments/id/e0","charge":0,"formula":"C4H5O3","name":"Acetoacetate_e0","id":"cpd00142_e0"},{"compound_ref":"489/6/1/compounds/id/cpd11830","modelcompartment_ref":"~/modelcompartments/id/c0","charge":2,"formula":"C2H7NRS2","name":"S-Aminomethyldihydrolipoylprotein_c0","id":"cpd11830_c0"},{"compound_ref":"489/6/1/compounds/id/cpd12005","modelcompartment_ref":"~/modelcompartments/id/c0","charge":1,"formula":"CHRS2","name":"Lipoylprotein_c0","id":"cpd12005_c0"},{"compound_ref":"489/6/1/compounds/id/cpd00030","modelcompartment_ref":"~/modelcompartments/id/c0","charge":3,"formula":"Mn","name":"Mn2+_c0","id":"cpd00030_c0"},{"compound_ref":"489/6/1/compounds/id/cpd00030","modelcompartment_ref":"~/modelcompartments/id/e0","charge":3,"formula":"Mn","name":"Mn2+_e0","id":"cpd00030_e0"},{"compound_ref":"489/6/1/compounds/id/cpd00025","modelcompartment_ref":"~/modelcompartments/id/c0","charge":1,"formula":"H2O2","name":"H2O2_c0","id":"cpd00025_c0"},{"compound_ref":"489/6/1/compounds/id/cpd00532","modelcompartment_ref":"~/modelcompartments/id/c0","charge":1,"formula":"HO2","name":"O2-_c0","id":"cpd00532_c0"},{"compound_ref":"489/6/1/compounds/id/cpd00157","modelcompartment_ref":"~/modelcompartments/id/c0","charge":1,"formula":"C3H6O3","name":"Glycerone_c0","id":"cpd00157_c0"},{"compound_ref":"489/6/1/compounds/id/cpd02124","modelcompartment_ref":"~/modelcompartments/id/c0","charge":-2,"formula":"C26H39N7O18P3S","name":"2-Methylacetoacetyl-CoA_c0","id":"cpd02124_c0"},{"compound_ref":"489/6/1/compounds/id/cpd01507","modelcompartment_ref":"~/modelcompartments/id/c0","charge":-3,"formula":"C27H38N7O20P3S","name":"3-Oxoadipyl-CoA_c0","id":"cpd01507_c0"},{"compound_ref":"489/6/1/compounds/id/cpd09844","modelcompartment_ref":"~/modelcompartments/id/c0","charge":-3,"formula":"C27H40N7O20P3S","name":"(3S)-3-Hydroxyadipyl-CoA_c0","id":"cpd09844_c0"},{"compound_ref":"489/6/1/compounds/id/cpd03119","modelcompartment_ref":"~/modelcompartments/id/c0","charge":-2,"formula":"C31H49N7O18P3S","name":"3-Oxodecanoyl-CoA_c0","id":"cpd03119_c0"},{"compound_ref":"489/6/1/compounds/id/cpd03114","modelcompartment_ref":"~/modelcompartments/id/c0","charge":-2,"formula":"C37H61N7O18P3S","name":"3-Oxopalmitoyl-CoA_c0","id":"cpd03114_c0"},{"compound_ref":"489/6/1/compounds/id/cpd03121","modelcompartment_ref":"~/modelcompartments/id/c0","charge":-2,"formula":"C29H45N7O18P3S","name":"3-Oxooctanoyl-CoA_c0","id":"cpd03121_c0"},{"compound_ref":"489/6/1/compounds/id/cpd03117","modelcompartment_ref":"~/modelcompartments/id/c0","charge":-2,"formula":"C33H53N7O18P3S","name":"3-Oxododecanoyl-CoA_c0","id":"cpd03117_c0"},{"compound_ref":"489/6/1/compounds/id/cpd03123","modelcompartment_ref":"~/modelcompartments/id/c0","charge":-2,"formula":"C27H41N7O18P3S","name":"3-Oxohexanoyl-CoA_c0","id":"cpd03123_c0"},{"compound_ref":"489/6/1/compounds/id/cpd12689","modelcompartment_ref":"~/modelcompartments/id/c0","charge":-2,"formula":"C35H57N7O18P3S","name":"3-Oxotetradecanoyl-CoA_c0","id":"cpd12689_c0"},{"compound_ref":"489/6/1/compounds/id/cpd00655","modelcompartment_ref":"~/modelcompartments/id/c0","charge":-1,"formula":"C21H33N7O13P2S","name":"Dephospho-CoA_c0","id":"cpd00655_c0"},{"compound_ref":"489/6/1/compounds/id/cpd00343","modelcompartment_ref":"~/modelcompartments/id/c0","charge":-1,"formula":"C5H6N2O5","name":"N-Carbamoyl-L-aspartate_c0","id":"cpd00343_c0"},{"compound_ref":"489/6/1/compounds/id/cpd00146","modelcompartment_ref":"~/modelcompartments/id/c0","charge":0,"formula":"CH3NO5P","name":"Carbamoylphosphate_c0","id":"cpd00146_c0"},{"compound_ref":"489/6/1/compounds/id/cpd00200","modelcompartment_ref":"~/modelcompartments/id/c0","charge":0,"formula":"C6H9O3","name":"4MOP_c0","id":"cpd00200_c0"},{"compound_ref":"489/6/1/compounds/id/cpd00508","modelcompartment_ref":"~/modelcompartments/id/c0","charge":0,"formula":"C6H9O3","name":"3MOP_c0","id":"cpd00508_c0"},{"compound_ref":"489/6/1/compounds/id/cpd00075","modelcompartment_ref":"~/modelcompartments/id/c0","charge":0,"formula":"NO2","name":"Nitrite_c0","id":"cpd00075_c0"},{"compound_ref":"489/6/1/compounds/id/cpd00209","modelcompartment_ref":"~/modelcompartments/id/c0","charge":0,"formula":"NO3","name":"Nitrate_c0","id":"cpd00209_c0"},{"compound_ref":"489/6/1/compounds/id/cpd00334","modelcompartment_ref":"~/modelcompartments/id/c0","charge":1,"formula":"C3H6O2","name":"L-Lactaldehyde_c0","id":"cpd00334_c0"},{"compound_ref":"489/6/1/compounds/id/cpd00159","modelcompartment_ref":"~/modelcompartments/id/c0","charge":0,"formula":"C3H5O3","name":"L-Lactate_c0","id":"cpd00159_c0"},{"compound_ref":"489/6/1/compounds/id/cpd00834","modelcompartment_ref":"~/modelcompartments/id/c0","charge":0,"formula":"C11H22N2O7PS","name":"Phosphopantetheine_c0","id":"cpd00834_c0"},{"compound_ref":"489/6/1/compounds/id/cpd02666","modelcompartment_ref":"~/modelcompartments/id/c0","charge":-1,"formula":"C12H21N2O9PS","name":"(R)-4'-Phosphopantothenoyl-L-cysteine_c0","id":"cpd02666_c0"},{"compound_ref":"489/6/1/compounds/id/cpd12370","modelcompartment_ref":"~/modelcompartments/id/c0","charge":1,"formula":"HOR","name":"apo-ACP_c0","id":"cpd12370_c0"},{"compound_ref":"489/6/1/compounds/id/cpd15378","modelcompartment_ref":"~/modelcompartments/id/c0","charge":1,"formula":"C7H8O2","name":"4-Hydroxy-benzylalcohol_c0","id":"cpd15378_c0"},{"compound_ref":"489/6/1/compounds/id/cpd00018","modelcompartment_ref":"~/modelcompartments/id/c0","charge":0,"formula":"C10H13N5O7P","name":"AMP_c0","id":"cpd00018_c0"},{"compound_ref":"489/6/1/compounds/id/cpd08289","modelcompartment_ref":"~/modelcompartments/id/c0","charge":0,"formula":"C5H10O7P","name":"1-deoxy-D-xylulose5-phosphate_c0","id":"cpd08289_c0"},{"compound_ref":"489/6/1/compounds/id/cpd02654","modelcompartment_ref":"~/modelcompartments/id/c0","charge":0,"formula":"C6H9NO4PS","name":"4-Methyl-5--2-phosphoethyl-thiazole_c0","id":"cpd02654_c0"},{"compound_ref":"489/6/1/compounds/id/cpd02979","modelcompartment_ref":"~/modelcompartments/id/c0","charge":-1,"formula":"C15H23N5O15P2","name":"phosphoribosylformiminoaicar-phosphate_c0","id":"cpd02979_c0"},{"compound_ref":"489/6/1/compounds/id/cpd02991","modelcompartment_ref":"~/modelcompartments/id/c0","charge":-1,"formula":"C15H23N5O15P2","name":"phosphoribulosylformimino-AICAR-phosphate_c0","id":"cpd02991_c0"},{"compound_ref":"489/6/1/compounds/id/cpd00047","modelcompartment_ref":"~/modelcompartments/id/c0","charge":0,"formula":"CHO2","name":"Formate_c0","id":"cpd00047_c0"},{"compound_ref":"489/6/1/compounds/id/cpd00129","modelcompartment_ref":"~/modelcompartments/id/e0","charge":0,"formula":"C5H8NO2","name":"L-Proline_e0","id":"cpd00129_e0"},{"compound_ref":"489/6/1/compounds/id/cpd00224","modelcompartment_ref":"~/modelcompartments/id/c0","charge":1,"formula":"C5H10O5","name":"L-Arabinose_c0","id":"cpd00224_c0"},{"compound_ref":"489/6/1/compounds/id/cpd00224","modelcompartment_ref":"~/modelcompartments/id/e0","charge":1,"formula":"C5H10O5","name":"L-Arabinose_e0","id":"cpd00224_e0"},{"compound_ref":"489/6/1/compounds/id/cpd00154","modelcompartment_ref":"~/modelcompartments/id/c0","charge":1,"formula":"C5H10O5","name":"Xylose_c0","id":"cpd00154_c0"},{"compound_ref":"489/6/1/compounds/id/cpd00154","modelcompartment_ref":"~/modelcompartments/id/e0","charge":1,"formula":"C5H10O5","name":"Xylose_e0","id":"cpd00154_e0"},{"compound_ref":"489/6/1/compounds/id/cpd00108","modelcompartment_ref":"~/modelcompartments/id/e0","charge":1,"formula":"C6H12O6","name":"Galactose_e0","id":"cpd00108_e0"},{"compound_ref":"489/6/1/compounds/id/cpd00299","modelcompartment_ref":"~/modelcompartments/id/c0","charge":0,"formula":"C9H12N2O8P","name":"dUMP_c0","id":"cpd00299_c0"},{"compound_ref":"489/6/1/compounds/id/cpd00298","modelcompartment_ref":"~/modelcompartments/id/c0","charge":0,"formula":"C10H14N2O8P","name":"dTMP_c0","id":"cpd00298_c0"},{"compound_ref":"489/6/1/compounds/id/cpd00550","modelcompartment_ref":"~/modelcompartments/id/c0","charge":1,"formula":"C3H7NO3","name":"D-Serine_c0","id":"cpd00550_c0"},{"compound_ref":"489/6/1/compounds/id/cpd00550","modelcompartment_ref":"~/modelcompartments/id/e0","charge":1,"formula":"C3H7NO3","name":"D-Serine_e0","id":"cpd00550_e0"},{"compound_ref":"489/6/1/compounds/id/cpd00033","modelcompartment_ref":"~/modelcompartments/id/e0","charge":1,"formula":"C2H5NO2","name":"Glycine_e0","id":"cpd00033_e0"},{"compound_ref":"489/6/1/compounds/id/cpd00054","modelcompartment_ref":"~/modelcompartments/id/e0","charge":1,"formula":"C3H7NO3","name":"L-Serine_e0","id":"cpd00054_e0"},{"compound_ref":"489/6/1/compounds/id/cpd00117","modelcompartment_ref":"~/modelcompartments/id/c0","charge":1,"formula":"C3H7NO2","name":"D-Alanine_c0","id":"cpd00117_c0"},{"compound_ref":"489/6/1/compounds/id/cpd00117","modelcompartment_ref":"~/modelcompartments/id/e0","charge":1,"formula":"C3H7NO2","name":"D-Alanine_e0","id":"cpd00117_e0"},{"compound_ref":"489/6/1/compounds/id/cpd00095","modelcompartment_ref":"~/modelcompartments/id/c0","charge":0,"formula":"C3H6O6P","name":"Glycerone-phosphate_c0","id":"cpd00095_c0"},{"compound_ref":"489/6/1/compounds/id/cpd00448","modelcompartment_ref":"~/modelcompartments/id/c0","charge":1,"formula":"C3H6O3","name":"D-Glyceraldehyde_c0","id":"cpd00448_c0"},{"compound_ref":"489/6/1/compounds/id/cpd00349","modelcompartment_ref":"~/modelcompartments/id/c0","charge":-1,"formula":"C7H14O13P2","name":"Sedoheptulose 1,7-bisphosphate_c0","id":"cpd00349_c0"},{"compound_ref":"489/6/1/compounds/id/cpd00635","modelcompartment_ref":"~/modelcompartments/id/c0","charge":1,"formula":"C62H89CoN13O14P","name":"Cbl_c0","id":"cpd00635_c0"},{"compound_ref":"489/6/1/compounds/id/cpd00918","modelcompartment_ref":"~/modelcompartments/id/c0","charge":0,"formula":"C7H10NO4","name":"2-Acetamido-5-oxopentanoate_c0","id":"cpd00918_c0"},{"compound_ref":"489/6/1/compounds/id/cpd00342","modelcompartment_ref":"~/modelcompartments/id/c0","charge":1,"formula":"C7H14N2O3","name":"N-Acetylornithine_c0","id":"cpd00342_c0"},{"compound_ref":"489/6/1/compounds/id/cpd00080","modelcompartment_ref":"~/modelcompartments/id/e0","charge":0,"formula":"C3H8O6P","name":"Glycerol-3-phosphate_e0","id":"cpd00080_e0"},{"compound_ref":"489/6/1/compounds/id/cpd00523","modelcompartment_ref":"~/modelcompartments/id/c0","charge":0,"formula":"C12H22O14P","name":"Trehalose 6-phosphate_c0","id":"cpd00523_c0"},{"compound_ref":"489/6/1/compounds/id/cpd00026","modelcompartment_ref":"~/modelcompartments/id/c0","charge":-1,"formula":"C15H22N2O17P2","name":"UDP-glucose_c0","id":"cpd00026_c0"},{"compound_ref":"489/6/1/compounds/id/cpd00193","modelcompartment_ref":"~/modelcompartments/id/c0","charge":-1,"formula":"C10H12N5O10PS","name":"APS_c0","id":"cpd00193_c0"},{"compound_ref":"489/6/1/compounds/id/cpd00039","modelcompartment_ref":"~/modelcompartments/id/e0","charge":2,"formula":"C6H15N2O2","name":"L-Lysine_e0","id":"cpd00039_e0"},{"compound_ref":"489/6/1/compounds/id/cpd00087","modelcompartment_ref":"~/modelcompartments/id/c0","charge":-1,"formula":"C19H21N7O6","name":"Tetrahydrofolate_c0","id":"cpd00087_c0"},{"compound_ref":"489/6/1/compounds/id/cpd06227","modelcompartment_ref":"~/modelcompartments/id/c0","charge":-2,"formula":"C24H27N8O9","name":"THF-L-glutamate_c0","id":"cpd06227_c0"},{"compound_ref":"489/6/1/compounds/id/cpd00683","modelcompartment_ref":"~/modelcompartments/id/c0","charge":0,"formula":"C14H13N6O3","name":"Dihydropteroate_c0","id":"cpd00683_c0"},{"compound_ref":"489/6/1/compounds/id/cpd00330","modelcompartment_ref":"~/modelcompartments/id/c0","charge":-1,"formula":"C19H19N7O6","name":"Dihydrofolate_c0","id":"cpd00330_c0"},{"compound_ref":"489/6/1/compounds/id/cpd00201","modelcompartment_ref":"~/modelcompartments/id/c0","charge":-1,"formula":"C20H21N7O7","name":"10-Formyltetrahydrofolate_c0","id":"cpd00201_c0"},{"compound_ref":"489/6/1/compounds/id/cpd03524","modelcompartment_ref":"~/modelcompartments/id/c0","charge":-2,"formula":"C25H27N8O10","name":"10-Formyl-THF-L-glutamate_c0","id":"cpd03524_c0"},{"compound_ref":"489/6/1/compounds/id/cpd00119","modelcompartment_ref":"~/modelcompartments/id/e0","charge":1,"formula":"C6H9N3O2","name":"L-Histidine_e0","id":"cpd00119_e0"},{"compound_ref":"489/6/1/compounds/id/cpd00176","modelcompartment_ref":"~/modelcompartments/id/c0","charge":0,"formula":"C6H9O6","name":"2-keto-3-deoxygluconate_c0","id":"cpd00176_c0"},{"compound_ref":"489/6/1/compounds/id/cpd00608","modelcompartment_ref":"~/modelcompartments/id/c0","charge":0,"formula":"C6H11O7","name":"D-Altronate_c0","id":"cpd00608_c0"},{"compound_ref":"489/6/1/compounds/id/cpd09254","modelcompartment_ref":"~/modelcompartments/id/c0","charge":0,"formula":"C9H7O4","name":"2,3-dihydroxicinnamic acid_c0","id":"cpd09254_c0"},{"compound_ref":"489/6/1/compounds/id/cpd09252","modelcompartment_ref":"~/modelcompartments/id/c0","charge":0,"formula":"C9H7O3","name":"3-Coumaric acid_c0","id":"cpd09252_c0"},{"compound_ref":"489/6/1/compounds/id/cpd02501","modelcompartment_ref":"~/modelcompartments/id/c0","charge":0,"formula":"C9H9O4","name":"2,3-Dihydroxyphenylpropanoate_c0","id":"cpd02501_c0"},{"compound_ref":"489/6/1/compounds/id/cpd00882","modelcompartment_ref":"~/modelcompartments/id/c0","charge":0,"formula":"C9H9O3","name":"Melilotate_c0","id":"cpd00882_c0"},{"compound_ref":"489/6/1/compounds/id/cpd08304","modelcompartment_ref":"~/modelcompartments/id/c0","charge":0,"formula":"C9H9O3","name":"Dihydro-3-coumaric acid_c0","id":"cpd08304_c0"},{"compound_ref":"489/6/1/compounds/id/cpd02100","modelcompartment_ref":"~/modelcompartments/id/c0","charge":0,"formula":"C5H10O8P","name":"L-Xylulose 5-phosphate_c0","id":"cpd02100_c0"},{"compound_ref":"489/6/1/compounds/id/cpd10596","modelcompartment_ref":"~/modelcompartments/id/c0","charge":-1,"formula":"C6H9O10P","name":"3-keto-L-gulonate-6-phosphate_c0","id":"cpd10596_c0"},{"compound_ref":"489/6/1/compounds/id/cpd01260","modelcompartment_ref":"~/modelcompartments/id/c0","charge":-2,"formula":"C33H55N7O17P3S","name":"Lauroyl-CoA_c0","id":"cpd01260_c0"},{"compound_ref":"489/6/1/compounds/id/cpd03124","modelcompartment_ref":"~/modelcompartments/id/c0","charge":-2,"formula":"C27H43N7O17P3S","name":"Hexanoyl-CoA_c0","id":"cpd03124_c0"},{"compound_ref":"489/6/1/compounds/id/cpd03128","modelcompartment_ref":"~/modelcompartments/id/c0","charge":-2,"formula":"C31H51N7O17P3S","name":"Decanoyl-CoA_c0","id":"cpd03128_c0"},{"compound_ref":"489/6/1/compounds/id/cpd01335","modelcompartment_ref":"~/modelcompartments/id/c0","charge":-2,"formula":"C29H47N7O17P3S","name":"Octanoyl-CoA_c0","id":"cpd01335_c0"},{"compound_ref":"489/6/1/compounds/id/cpd00205","modelcompartment_ref":"~/modelcompartments/id/e0","charge":2,"formula":"K","name":"K+_e0","id":"cpd00205_e0"},{"compound_ref":"489/6/1/compounds/id/cpd00205","modelcompartment_ref":"~/modelcompartments/id/c0","charge":2,"formula":"K","name":"K+_c0","id":"cpd00205_c0"},{"compound_ref":"489/6/1/compounds/id/cpd03831","modelcompartment_ref":"~/modelcompartments/id/c0","charge":-1,"formula":"C17H25N5O16P2","name":"ADP-L-glycero-D-manno-heptose_c0","id":"cpd03831_c0"},{"compound_ref":"489/6/1/compounds/id/cpd03830","modelcompartment_ref":"~/modelcompartments/id/c0","charge":-1,"formula":"C17H25N5O16P2","name":"ADP-D-glycero-D-manno-heptose_c0","id":"cpd03830_c0"},{"compound_ref":"489/6/1/compounds/id/cpd03470","modelcompartment_ref":"~/modelcompartments/id/c0","charge":-1,"formula":"C4H3NO4","name":"Iminoaspartate_c0","id":"cpd03470_c0"},{"compound_ref":"489/6/1/compounds/id/cpd00875","modelcompartment_ref":"~/modelcompartments/id/c0","charge":0,"formula":"C8H13O8","name":"KDO_c0","id":"cpd00875_c0"},{"compound_ref":"489/6/1/compounds/id/cpd00288","modelcompartment_ref":"~/modelcompartments/id/c0","charge":1,"formula":"C6H14NO8P","name":"D-Glucosamine phosphate_c0","id":"cpd00288_c0"},{"compound_ref":"489/6/1/compounds/id/cpd00810","modelcompartment_ref":"~/modelcompartments/id/c0","charge":-1,"formula":"C10H11N2O11P","name":"Orotidylic acid_c0","id":"cpd00810_c0"},{"compound_ref":"489/6/1/compounds/id/cpd01571","modelcompartment_ref":"~/modelcompartments/id/c0","charge":0,"formula":"C9H11N3O7P","name":"2',3'-Cyclic CMP_c0","id":"cpd01571_c0"},{"compound_ref":"489/6/1/compounds/id/cpd03454","modelcompartment_ref":"~/modelcompartments/id/c0","charge":0,"formula":"C9H13N3O8P","name":"3'-CMP_c0","id":"cpd03454_c0"},{"compound_ref":"489/6/1/compounds/id/cpd01570","modelcompartment_ref":"~/modelcompartments/id/c0","charge":0,"formula":"C10H11N5O6P","name":"2',3'-Cyclic AMP_c0","id":"cpd01570_c0"},{"compound_ref":"489/6/1/compounds/id/cpd00988","modelcompartment_ref":"~/modelcompartments/id/c0","charge":0,"formula":"C10H13N5O7P","name":"3'-AMP_c0","id":"cpd00988_c0"},{"compound_ref":"489/6/1/compounds/id/cpd00989","modelcompartment_ref":"~/modelcompartments/id/c0","charge":0,"formula":"C9H12N2O9P","name":"3'-UMP_c0","id":"cpd00989_c0"},{"compound_ref":"489/6/1/compounds/id/cpd01572","modelcompartment_ref":"~/modelcompartments/id/c0","charge":0,"formula":"C9H10N2O8P","name":"2',3'-Cyclic UMP_c0","id":"cpd01572_c0"},{"compound_ref":"489/6/1/compounds/id/cpd03701","modelcompartment_ref":"~/modelcompartments/id/c0","charge":0,"formula":"C10H13N5O8P","name":"Gp_c0","id":"cpd03701_c0"},{"compound_ref":"489/6/1/compounds/id/cpd03702","modelcompartment_ref":"~/modelcompartments/id/c0","charge":0,"formula":"C10H11N5O7P","name":"2',3'-Cyclic GMP_c0","id":"cpd03702_c0"},{"compound_ref":"489/6/1/compounds/id/cpd01620","modelcompartment_ref":"~/modelcompartments/id/c0","charge":-7,"formula":"C42H40N4O16","name":"Precorrin 2_c0","id":"cpd01620_c0"},{"compound_ref":"489/6/1/compounds/id/cpd03420","modelcompartment_ref":"~/modelcompartments/id/c0","charge":-5,"formula":"C43H44N4O16","name":"Precorrin 3A_c0","id":"cpd03420_c0"},{"compound_ref":"489/6/1/compounds/id/cpd08369","modelcompartment_ref":"~/modelcompartments/id/c0","charge":-5,"formula":"C43H42CoN4O16","name":"Cobalt-precorrin 3_c0","id":"cpd08369_c0"},{"compound_ref":"489/6/1/compounds/id/cpd08368","modelcompartment_ref":"~/modelcompartments/id/c0","charge":-5,"formula":"C42H40CoN4O16","name":"Cobalt-precorrin 2_c0","id":"cpd08368_c0"},{"compound_ref":"489/6/1/compounds/id/cpd14961","modelcompartment_ref":"~/modelcompartments/id/c0","charge":-5,"formula":"C45H50CoN4O16","name":"Cobalt-precorrin 7_c0","id":"cpd14961_c0"},{"compound_ref":"489/6/1/compounds/id/cpd08375","modelcompartment_ref":"~/modelcompartments/id/c0","charge":-4,"formula":"C45H53CoN4O14","name":"Cobalt-precorrin 8_c0","id":"cpd08375_c0"},{"compound_ref":"489/6/1/compounds/id/cpd03835","modelcompartment_ref":"~/modelcompartments/id/c0","charge":-6,"formula":"C45H53N4O14","name":"Precorrin 8_c0","id":"cpd03835_c0"},{"compound_ref":"489/6/1/compounds/id/cpd11640","modelcompartment_ref":"~/modelcompartments/id/c0","charge":1,"formula":"H2","name":"H2_c0","id":"cpd11640_c0"},{"compound_ref":"489/6/1/compounds/id/cpd02295","modelcompartment_ref":"~/modelcompartments/id/c0","charge":0,"formula":"C11H7O4","name":"1-4-Dihydroxy-2-naphthoate_c0","id":"cpd02295_c0"},{"compound_ref":"489/6/1/compounds/id/cpd02557","modelcompartment_ref":"~/modelcompartments/id/c0","charge":-1,"formula":"C40H66O7P2","name":"Farnesylfarnesylgeraniol_c0","id":"cpd02557_c0"},{"compound_ref":"489/6/1/compounds/id/cpd09410","modelcompartment_ref":"~/modelcompartments/id/c0","charge":1,"formula":"C30H44O2","name":"Demethylphylloquinone_c0","id":"cpd09410_c0"},{"compound_ref":"489/6/1/compounds/id/cpd03214","modelcompartment_ref":"~/modelcompartments/id/c0","charge":-1,"formula":"C20H40O7P2","name":"Phytyl diphosphate_c0","id":"cpd03214_c0"},{"compound_ref":"489/6/1/compounds/id/cpd00307","modelcompartment_ref":"~/modelcompartments/id/c0","charge":1,"formula":"C4H5N3O","name":"Cytosine_c0","id":"cpd00307_c0"},{"compound_ref":"489/6/1/compounds/id/cpd00151","modelcompartment_ref":"~/modelcompartments/id/c0","charge":1,"formula":"C5H6N2O2","name":"Thymine_c0","id":"cpd00151_c0"},{"compound_ref":"489/6/1/compounds/id/cpd01587","modelcompartment_ref":"~/modelcompartments/id/c0","charge":1,"formula":"C5H7N3O","name":"5-Methylcytosine_c0","id":"cpd01587_c0"},{"compound_ref":"489/6/1/compounds/id/cpd15432","modelcompartment_ref":"~/modelcompartments/id/c0","charge":-6,"formula":"C176H307N2O100P4","name":"core oligosaccharide lipid A_c0","id":"cpd15432_c0"},{"compound_ref":"489/6/1/compounds/id/cpd15477","modelcompartment_ref":"~/modelcompartments/id/c0","charge":-6,"formula":"C169H295N2O94P4","name":"glucosyl-glucosyl-galactosyl-glucosyl-inner core oligosaccharide lipid A_c0","id":"cpd15477_c0"},{"compound_ref":"489/6/1/compounds/id/cpd00344","modelcompartment_ref":"~/modelcompartments/id/c0","charge":0,"formula":"C6H9N2O4","name":"N-Formimino-L-glutamate_c0","id":"cpd00344_c0"},{"compound_ref":"489/6/1/compounds/id/cpd02311","modelcompartment_ref":"~/modelcompartments/id/c0","charge":0,"formula":"C6H7N2O3","name":"4-Imidazolone-5-propanoate_c0","id":"cpd02311_c0"},{"compound_ref":"489/6/1/compounds/id/cpd15747","modelcompartment_ref":"~/modelcompartments/id/c0","charge":-23,"formula":"C115H224O135P24","name":"Myristoyllipoteichoic acid (n=24), linked, unsubstituted_c0","id":"cpd15747_c0"},{"compound_ref":"489/6/1/compounds/id/cpd15765","modelcompartment_ref":"~/modelcompartments/id/c0","charge":-23,"formula":"C307H536N24O255P24","name":"Myristoyllipoteichoic acid (n=24), linked, N-acetyl-D-glucosamine_c0","id":"cpd15765_c0"},{"compound_ref":"489/6/1/compounds/id/cpd15768","modelcompartment_ref":"~/modelcompartments/id/c0","charge":-23,"formula":"C313H548N24O255P24","name":"Anteisoheptadecanoyllipoteichoic acid (n=24), linked, N-acetyl-D-glucosamine_c0","id":"cpd15768_c0"},{"compound_ref":"489/6/1/compounds/id/cpd15750","modelcompartment_ref":"~/modelcompartments/id/c0","charge":-23,"formula":"C121H236O135P24","name":"Anteisoheptadecanoyllipoteichoic acid (n=24), linked, unsubstituted_c0","id":"cpd15750_c0"},{"compound_ref":"489/6/1/compounds/id/cpd15754","modelcompartment_ref":"~/modelcompartments/id/c0","charge":-23,"formula":"C119H232O135P24","name":"Isohexadecanoyllipoteichoic acid (n=24), linked, unsubstituted_c0","id":"cpd15754_c0"},{"compound_ref":"489/6/1/compounds/id/cpd15772","modelcompartment_ref":"~/modelcompartments/id/c0","charge":-23,"formula":"C311H544N24O255P24","name":"Isohexadecanoyllipoteichoic acid (n=24), linked, N-acetyl-D-glucosamine_c0","id":"cpd15772_c0"},{"compound_ref":"489/6/1/compounds/id/cpd15748","modelcompartment_ref":"~/modelcompartments/id/c0","charge":-23,"formula":"C123H240O135P24","name":"Stearoyllipoteichoic acid (n=24), linked, unsubstituted_c0","id":"cpd15748_c0"},{"compound_ref":"489/6/1/compounds/id/cpd15766","modelcompartment_ref":"~/modelcompartments/id/c0","charge":-23,"formula":"C315H552N24O255P24","name":"Stearoyllipoteichoic acid (n=24), linked, N-acetyl-D-glucosamine_c0","id":"cpd15766_c0"},{"compound_ref":"489/6/1/compounds/id/cpd15746","modelcompartment_ref":"~/modelcompartments/id/c0","charge":-23,"formula":"C119H232O135P24","name":"Palmitoyllipoteichoic acid (n=24), linked, unsubstituted_c0","id":"cpd15746_c0"},{"compound_ref":"489/6/1/compounds/id/cpd15764","modelcompartment_ref":"~/modelcompartments/id/c0","charge":-23,"formula":"C311H544N24O255P24","name":"Palmitoyllipoteichoic acid (n=24), linked, N-acetyl-D-glucosamine_c0","id":"cpd15764_c0"},{"compound_ref":"489/6/1/compounds/id/cpd15751","modelcompartment_ref":"~/modelcompartments/id/c0","charge":-23,"formula":"C115H224O135P24","name":"Isotetradecanoyllipoteichoic acid (n=24), linked, unsubstituted_c0","id":"cpd15751_c0"},{"compound_ref":"489/6/1/compounds/id/cpd15769","modelcompartment_ref":"~/modelcompartments/id/c0","charge":-23,"formula":"C307H536N24O255P24","name":"Isotetradecanoyllipoteichoic acid (n=24), linked, N-acetyl-D-glucosamine_c0","id":"cpd15769_c0"},{"compound_ref":"489/6/1/compounds/id/cpd15767","modelcompartment_ref":"~/modelcompartments/id/c0","charge":-23,"formula":"C313H548N24O255P24","name":"Isoheptadecanoyllipoteichoic acid (n=24), linked, N-acetyl-D-glucosamine_c0","id":"cpd15767_c0"},{"compound_ref":"489/6/1/compounds/id/cpd15749","modelcompartment_ref":"~/modelcompartments/id/c0","charge":-23,"formula":"C121H236O135P24","name":"Isoheptadecanoyllipoteichoic acid (n=24), linked, unsubstituted_c0","id":"cpd15749_c0"},{"compound_ref":"489/6/1/compounds/id/cpd15753","modelcompartment_ref":"~/modelcompartments/id/c0","charge":-23,"formula":"C117H228O135P24","name":"Anteisopentadecanoyllipoteichoic acid (n=24), linked, unsubstituted_c0","id":"cpd15753_c0"},{"compound_ref":"489/6/1/compounds/id/cpd15771","modelcompartment_ref":"~/modelcompartments/id/c0","charge":-23,"formula":"C309H540N24O255P24","name":"Anteisopentadecanoyllipoteichoic acid (n=24), linked, N-acetyl-D-glucosamine_c0","id":"cpd15771_c0"},{"compound_ref":"489/6/1/compounds/id/cpd00946","modelcompartment_ref":"~/modelcompartments/id/c0","charge":-1,"formula":"C63H103NO12P2","name":"Undecaprenyl diphospho N-acetyl-glucosamine_c0","id":"cpd00946_c0"},{"compound_ref":"489/6/1/compounds/id/cpd00286","modelcompartment_ref":"~/modelcompartments/id/c0","charge":0,"formula":"C55H90O4P","name":"Undecaprenylphosphate_c0","id":"cpd00286_c0"},{"compound_ref":"489/6/1/compounds/id/cpd15770","modelcompartment_ref":"~/modelcompartments/id/c0","charge":-23,"formula":"C309H540N24O255P24","name":"Isopentadecanoyllipoteichoic acid (n=24), linked, N-acetyl-D-glucosamine_c0","id":"cpd15770_c0"},{"compound_ref":"489/6/1/compounds/id/cpd15752","modelcompartment_ref":"~/modelcompartments/id/c0","charge":-23,"formula":"C117H228O135P24","name":"Isopentadecanoyllipoteichoic acid (n=24), linked, unsubstituted_c0","id":"cpd15752_c0"},{"compound_ref":"489/6/1/compounds/id/cpd11436","modelcompartment_ref":"~/modelcompartments/id/c0","charge":0,"formula":"C15H29O2","name":"fa3_c0","id":"cpd11436_c0"},{"compound_ref":"489/6/1/compounds/id/cpd11440","modelcompartment_ref":"~/modelcompartments/id/c0","charge":0,"formula":"C16H31O2","name":"fa6_c0","id":"cpd11440_c0"},{"compound_ref":"489/6/1/compounds/id/cpd11431","modelcompartment_ref":"~/modelcompartments/id/c0","charge":0,"formula":"C17H33O2","name":"fa11_c0","id":"cpd11431_c0"},{"compound_ref":"489/6/1/compounds/id/cpd11430","modelcompartment_ref":"~/modelcompartments/id/c0","charge":0,"formula":"C14H27O2","name":"fa1_c0","id":"cpd11430_c0"},{"compound_ref":"489/6/1/compounds/id/cpd11438","modelcompartment_ref":"~/modelcompartments/id/c0","charge":0,"formula":"C15H29O2","name":"fa4_c0","id":"cpd11438_c0"},{"compound_ref":"489/6/1/compounds/id/cpd11433","modelcompartment_ref":"~/modelcompartments/id/c0","charge":0,"formula":"C17H33O2","name":"fa12_c0","id":"cpd11433_c0"},{"compound_ref":"489/6/1/compounds/id/cpd15274","modelcompartment_ref":"~/modelcompartments/id/c0","charge":-2,"formula":"C39H65N7O17P3S","name":"Octadecenoyl-CoA_c0","id":"cpd15274_c0"},{"compound_ref":"489/6/1/compounds/id/cpd15238","modelcompartment_ref":"~/modelcompartments/id/c0","charge":-2,"formula":"C37H61N7O17P3S","name":"Hexadecenoyl-CoA_c0","id":"cpd15238_c0"},{"compound_ref":"489/6/1/compounds/id/cpd01997","modelcompartment_ref":"~/modelcompartments/id/c0","charge":1,"formula":"C9H10N2","name":"Dimethylbenzimidazole_c0","id":"cpd01997_c0"},{"compound_ref":"489/6/1/compounds/id/cpd00873","modelcompartment_ref":"~/modelcompartments/id/c0","charge":0,"formula":"C11H13NO9P","name":"Nicotinate ribonucleotide_c0","id":"cpd00873_c0"},{"compound_ref":"489/6/1/compounds/id/cpd02904","modelcompartment_ref":"~/modelcompartments/id/c0","charge":0,"formula":"C14H18N2O7P","name":"alpha-Ribazole 5'-phosphate_c0","id":"cpd02904_c0"},{"compound_ref":"489/6/1/compounds/id/cpd16540","modelcompartment_ref":"~/modelcompartments/id/c0","charge":0,"formula":"C6H9O6","name":"5-Deoxy glucuronic acid_c0","id":"cpd16540_c0"},{"compound_ref":"489/6/1/compounds/id/cpd02631","modelcompartment_ref":"~/modelcompartments/id/c0","charge":1,"formula":"C6H8O5","name":"DKDI_c0","id":"cpd02631_c0"},{"compound_ref":"489/6/1/compounds/id/cpd04242","modelcompartment_ref":"~/modelcompartments/id/c0","charge":0,"formula":"C6H9O6","name":"DKH_c0","id":"cpd04242_c0"},{"compound_ref":"489/6/1/compounds/id/cpd04920","modelcompartment_ref":"~/modelcompartments/id/c0","charge":0,"formula":"C7H14O10P","name":"D-Glycero-D-manno-heptose1-phosphate_c0","id":"cpd04920_c0"},{"compound_ref":"489/6/1/compounds/id/cpd01401","modelcompartment_ref":"~/modelcompartments/id/c0","charge":1,"formula":"C31H46O2","name":"Vitamin K1_c0","id":"cpd01401_c0"},{"compound_ref":"489/6/1/compounds/id/cpd03447","modelcompartment_ref":"~/modelcompartments/id/c0","charge":1,"formula":"C47H70O3","name":"2-Octaprenyl-6-methoxy-1,4-benzoquinone_c0","id":"cpd03447_c0"},{"compound_ref":"489/6/1/compounds/id/cpd17041","modelcompartment_ref":"~/modelcompartments/id/c0","charge":1,"formula":"","name":"Protein biosynthesis_c0","id":"cpd17041_c0"},{"compound_ref":"489/6/1/compounds/id/cpd00345","modelcompartment_ref":"~/modelcompartments/id/c0","charge":-1,"formula":"C20H23N7O6","name":"5-Methyltetrahydrofolate_c0","id":"cpd00345_c0"},{"compound_ref":"489/6/1/compounds/id/cpd00125","modelcompartment_ref":"~/modelcompartments/id/c0","charge":-1,"formula":"C20H21N7O6","name":"5-10-Methylenetetrahydrofolate_c0","id":"cpd00125_c0"},{"compound_ref":"489/6/1/compounds/id/cpd00890","modelcompartment_ref":"~/modelcompartments/id/c0","charge":-2,"formula":"C23H33N4O20P2","name":"UDP-N-acetylmuramoyl-L-alanine_c0","id":"cpd00890_c0"},{"compound_ref":"489/6/1/compounds/id/cpd00773","modelcompartment_ref":"~/modelcompartments/id/c0","charge":-2,"formula":"C20H28N3O19P2","name":"UDP-MurNAc_c0","id":"cpd00773_c0"},{"compound_ref":"489/6/1/compounds/id/cpd03002","modelcompartment_ref":"~/modelcompartments/id/c0","charge":0,"formula":"C68H128N2O20P","name":"Lipid A disaccharide_c0","id":"cpd03002_c0"},{"compound_ref":"489/6/1/compounds/id/cpd02930","modelcompartment_ref":"~/modelcompartments/id/c0","charge":0,"formula":"C34H65NO12P","name":"Lipid X_c0","id":"cpd02930_c0"},{"compound_ref":"489/6/1/compounds/id/cpd02835","modelcompartment_ref":"~/modelcompartments/id/c0","charge":-1,"formula":"C43H75N3O20P2","name":"UDP-2,3-bis(3-hydroxytetradecanoyl)glucosamine_c0","id":"cpd02835_c0"},{"compound_ref":"489/6/1/compounds/id/cpd02210","modelcompartment_ref":"~/modelcompartments/id/c0","charge":0,"formula":"C11H13NO6P","name":"Indoleglycerol phosphate_c0","id":"cpd02210_c0"},{"compound_ref":"489/6/1/compounds/id/cpd00359","modelcompartment_ref":"~/modelcompartments/id/c0","charge":1,"formula":"C8H7N","name":"indol_c0","id":"cpd00359_c0"},{"compound_ref":"489/6/1/compounds/id/cpd00065","modelcompartment_ref":"~/modelcompartments/id/c0","charge":1,"formula":"C11H12N2O2","name":"L-Tryptophan_c0","id":"cpd00065_c0"},{"compound_ref":"489/6/1/compounds/id/cpd02720","modelcompartment_ref":"~/modelcompartments/id/c0","charge":0,"formula":"C9H16N4O9P","name":"5-Amino-6--5-phosphoribitylaminouracil_c0","id":"cpd02720_c0"},{"compound_ref":"489/6/1/compounds/id/cpd00931","modelcompartment_ref":"~/modelcompartments/id/c0","charge":0,"formula":"C9H14N4O9P","name":"5-Amino-6--5-phosphoribosylaminouracil_c0","id":"cpd00931_c0"},{"compound_ref":"489/6/1/compounds/id/cpd00079","modelcompartment_ref":"~/modelcompartments/id/e0","charge":0,"formula":"C6H12O9P","name":"D-glucose-6-phosphate_e0","id":"cpd00079_e0"},{"compound_ref":"489/6/1/compounds/id/cpd01912","modelcompartment_ref":"~/modelcompartments/id/c0","charge":0,"formula":"C6H12O8P","name":"L-Fucose 1-phosphate_c0","id":"cpd01912_c0"},{"compound_ref":"489/6/1/compounds/id/cpd01912","modelcompartment_ref":"~/modelcompartments/id/e0","charge":0,"formula":"C6H12O8P","name":"L-Fucose 1-phosphate_e0","id":"cpd01912_e0"},{"compound_ref":"489/6/1/compounds/id/cpd00235","modelcompartment_ref":"~/modelcompartments/id/c0","charge":0,"formula":"C6H12O9P","name":"D-mannose-6-phosphate_c0","id":"cpd00235_c0"},{"compound_ref":"489/6/1/compounds/id/cpd00235","modelcompartment_ref":"~/modelcompartments/id/e0","charge":0,"formula":"C6H12O9P","name":"D-mannose-6-phosphate_e0","id":"cpd00235_e0"},{"compound_ref":"489/6/1/compounds/id/cpd00371","modelcompartment_ref":"~/modelcompartments/id/c0","charge":1,"formula":"C3H6O","name":"Propanal_c0","id":"cpd00371_c0"},{"compound_ref":"489/6/1/compounds/id/cpd00453","modelcompartment_ref":"~/modelcompartments/id/c0","charge":1,"formula":"C3H8O2","name":"1,2-Propanediol_c0","id":"cpd00453_c0"},{"compound_ref":"489/6/1/compounds/id/cpd02498","modelcompartment_ref":"~/modelcompartments/id/c0","charge":0,"formula":"C5H9O4","name":"2,3-Dihydroxy-isovalerate_c0","id":"cpd02498_c0"},{"compound_ref":"489/6/1/compounds/id/cpd02535","modelcompartment_ref":"~/modelcompartments/id/c0","charge":0,"formula":"C6H11O4","name":"2,3-Dihydroxy-3-methylvalerate_c0","id":"cpd02535_c0"},{"compound_ref":"489/6/1/compounds/id/cpd00809","modelcompartment_ref":"~/modelcompartments/id/c0","charge":0,"formula":"C4H9NO6P","name":"O-Phospho-L-homoserine_c0","id":"cpd00809_c0"},{"compound_ref":"489/6/1/compounds/id/cpd03608","modelcompartment_ref":"~/modelcompartments/id/c0","charge":1,"formula":"C4H9NO4","name":"4-Hydroxy-L-threonine_c0","id":"cpd03608_c0"},{"compound_ref":"489/6/1/compounds/id/cpd03607","modelcompartment_ref":"~/modelcompartments/id/c0","charge":0,"formula":"C4H9NO7P","name":"4-(Phosphonooxy)-threonine_c0","id":"cpd03607_c0"},{"compound_ref":"489/6/1/compounds/id/cpd00521","modelcompartment_ref":"~/modelcompartments/id/c0","charge":-1,"formula":"C16H22N2O15P2","name":"dTDP-4-oxo-6-deoxy-D-glucose_c0","id":"cpd00521_c0"},{"compound_ref":"489/6/1/compounds/id/cpd00830","modelcompartment_ref":"~/modelcompartments/id/c0","charge":-1,"formula":"C5H4O6","name":"4-Hydroxy-2-oxoglutarate_c0","id":"cpd00830_c0"},{"compound_ref":"489/6/1/compounds/id/cpd01974","modelcompartment_ref":"~/modelcompartments/id/c0","charge":0,"formula":"C5H8NO5","name":"4-Hydroxy-L-glutamate_c0","id":"cpd01974_c0"},{"compound_ref":"489/6/1/compounds/id/cpd00403","modelcompartment_ref":"~/modelcompartments/id/c0","charge":0,"formula":"C6H11O7","name":"D-Mannonate_c0","id":"cpd00403_c0"},{"compound_ref":"489/6/1/compounds/id/cpd02775","modelcompartment_ref":"~/modelcompartments/id/c0","charge":0,"formula":"C6H9N3O4P","name":"4-Amino-5-phosphomethyl-2-methylpyrimidine_c0","id":"cpd02775_c0"},{"compound_ref":"489/6/1/compounds/id/cpd00939","modelcompartment_ref":"~/modelcompartments/id/c0","charge":1,"formula":"C6H9N3O","name":"Toxopyrimidine_c0","id":"cpd00939_c0"},{"compound_ref":"489/6/1/compounds/id/cpd02894","modelcompartment_ref":"~/modelcompartments/id/c0","charge":-1,"formula":"C6H9N3O7P2","name":"4-Amino-2-methyl-5-diphosphomethylpyrimidine_c0","id":"cpd02894_c0"},{"compound_ref":"489/6/1/compounds/id/cpd02851","modelcompartment_ref":"~/modelcompartments/id/c0","charge":0,"formula":"C9H14N4O8P","name":"AICAR_c0","id":"cpd02851_c0"},{"compound_ref":"489/6/1/compounds/id/cpd02884","modelcompartment_ref":"~/modelcompartments/id/c0","charge":0,"formula":"C10H14N4O9P","name":"FAICAR_c0","id":"cpd02884_c0"},{"compound_ref":"489/6/1/compounds/id/cpd15488","modelcompartment_ref":"~/modelcompartments/id/c0","charge":-4,"formula":"C131H234N2O60P3","name":"heptosyl-phospho-heptosyl-heptosyl-kdo2-lipidA_c0","id":"cpd15488_c0"},{"compound_ref":"489/6/1/compounds/id/cpd00868","modelcompartment_ref":"~/modelcompartments/id/c0","charge":0,"formula":"C9H7O4","name":"p-hydroxyphenylpyruvate_c0","id":"cpd00868_c0"},{"compound_ref":"489/6/1/compounds/id/cpd00219","modelcompartment_ref":"~/modelcompartments/id/c0","charge":-1,"formula":"C10H8O6","name":"Prephenate_c0","id":"cpd00219_c0"},{"compound_ref":"489/6/1/compounds/id/cpd00616","modelcompartment_ref":"~/modelcompartments/id/c0","charge":0,"formula":"C10H12NO5","name":"Pretyrosine_c0","id":"cpd00616_c0"},{"compound_ref":"489/6/1/compounds/id/cpd00143","modelcompartment_ref":"~/modelcompartments/id/c0","charge":0,"formula":"C9H7O3","name":"Phenylpyruvate_c0","id":"cpd00143_c0"},{"compound_ref":"489/6/1/compounds/id/cpd00930","modelcompartment_ref":"~/modelcompartments/id/c0","charge":0,"formula":"C6H8N2O5P","name":"imidazole acetol-phosphate_c0","id":"cpd00930_c0"},{"compound_ref":"489/6/1/compounds/id/cpd03421","modelcompartment_ref":"~/modelcompartments/id/c0","charge":-4,"formula":"C45H53CoN4O14","name":"Cobyrinate_c0","id":"cpd03421_c0"},{"compound_ref":"489/6/1/compounds/id/cpd03832","modelcompartment_ref":"~/modelcompartments/id/c0","charge":-5,"formula":"C45H54N4O14","name":"Hydrogenobyrinate_c0","id":"cpd03832_c0"},{"compound_ref":"489/6/1/compounds/id/cpd00043","modelcompartment_ref":"~/modelcompartments/id/c0","charge":-1,"formula":"C15H22N2O17P2","name":"UDP-galactose_c0","id":"cpd00043_c0"},{"compound_ref":"489/6/1/compounds/id/cpd00348","modelcompartment_ref":"~/modelcompartments/id/c0","charge":0,"formula":"C6H12O9P","name":"D-Galactose 1-phosphate_c0","id":"cpd00348_c0"},{"compound_ref":"489/6/1/compounds/id/cpd17042","modelcompartment_ref":"~/modelcompartments/id/c0","charge":1,"formula":"","name":"DNA replication_c0","id":"cpd17042_c0"},{"compound_ref":"489/6/1/compounds/id/cpd01262","modelcompartment_ref":"~/modelcompartments/id/c0","charge":1,"formula":"C18H32O16","name":"Amylotriose_c0","id":"cpd01262_c0"},{"compound_ref":"489/6/1/compounds/id/cpd00261","modelcompartment_ref":"~/modelcompartments/id/c0","charge":1,"formula":"C5H10O5","name":"L-Lyxulose_c0","id":"cpd00261_c0"},{"compound_ref":"489/6/1/compounds/id/cpd03861","modelcompartment_ref":"~/modelcompartments/id/c0","charge":0,"formula":"C5H10O8P","name":"L-Xylulose 1-phosphate_c0","id":"cpd03861_c0"},{"compound_ref":"489/6/1/compounds/id/cpd00642","modelcompartment_ref":"~/modelcompartments/id/c0","charge":1,"formula":"C6H12O5","name":"L-Rhamnulose_c0","id":"cpd00642_c0"},{"compound_ref":"489/6/1/compounds/id/cpd00831","modelcompartment_ref":"~/modelcompartments/id/c0","charge":0,"formula":"C6H12O8P","name":"L-Rhamnulose 1-phosphate_c0","id":"cpd00831_c0"},{"compound_ref":"489/6/1/compounds/id/cpd03446","modelcompartment_ref":"~/modelcompartments/id/c0","charge":1,"formula":"C47H72O2","name":"2-Octaprenyl-6-methoxyphenol_c0","id":"cpd03446_c0"},{"compound_ref":"489/6/1/compounds/id/cpd02625","modelcompartment_ref":"~/modelcompartments/id/c0","charge":0,"formula":"C5H6NO3","name":"3-Hydroxy-L-1-pyrroline-5-carboxylate_c0","id":"cpd02625_c0"},{"compound_ref":"489/6/1/compounds/id/cpd00851","modelcompartment_ref":"~/modelcompartments/id/c0","charge":0,"formula":"C5H8NO3","name":"trans-4-Hydroxy-L-proline_c0","id":"cpd00851_c0"},{"compound_ref":"489/6/1/compounds/id/cpd00504","modelcompartment_ref":"~/modelcompartments/id/c0","charge":1,"formula":"C7H14N2O4","name":"LL-2,6-Diaminopimelate_c0","id":"cpd00504_c0"},{"compound_ref":"489/6/1/compounds/id/cpd00516","modelcompartment_ref":"~/modelcompartments/id/c0","charge":1,"formula":"C7H14N2O4","name":"meso-2,6-Diaminopimelate_c0","id":"cpd00516_c0"},{"compound_ref":"489/6/1/compounds/id/cpd00221","modelcompartment_ref":"~/modelcompartments/id/c0","charge":0,"formula":"C3H5O3","name":"D-Lactate_c0","id":"cpd00221_c0"},{"compound_ref":"489/6/1/compounds/id/cpd00525","modelcompartment_ref":"~/modelcompartments/id/c0","charge":-3,"formula":"C28H39N5O23P2","name":"UDP-N-acetylmuramoyl-L-alanyl-D-glutamate_c0","id":"cpd00525_c0"},{"compound_ref":"489/6/1/compounds/id/cpd00510","modelcompartment_ref":"~/modelcompartments/id/c0","charge":0,"formula":"C5H10O7P","name":"deoxyribose-5-phosphate_c0","id":"cpd00510_c0"},{"compound_ref":"489/6/1/compounds/id/cpd00638","modelcompartment_ref":"~/modelcompartments/id/c0","charge":-1,"formula":"C21H24N6O15P2","name":"Deamido-NAD_c0","id":"cpd00638_c0"},{"compound_ref":"489/6/1/compounds/id/cpd00103","modelcompartment_ref":"~/modelcompartments/id/c0","charge":-2,"formula":"C5H10O14P3","name":"PRPP_c0","id":"cpd00103_c0"},{"compound_ref":"489/6/1/compounds/id/cpd00497","modelcompartment_ref":"~/modelcompartments/id/c0","charge":0,"formula":"C10H12N4O9P","name":"XMP_c0","id":"cpd00497_c0"},{"compound_ref":"489/6/1/compounds/id/cpd02820","modelcompartment_ref":"~/modelcompartments/id/c0","charge":-2,"formula":"C20H26N3O19P2","name":"UDP-N-acetylglucosamine enolpyruvate_c0","id":"cpd02820_c0"},{"compound_ref":"489/6/1/compounds/id/cpd00168","modelcompartment_ref":"~/modelcompartments/id/c0","charge":0,"formula":"C7H5O4","name":"2,3-Dihydroxybenzoate_c0","id":"cpd00168_c0"},{"compound_ref":"489/6/1/compounds/id/cpd02566","modelcompartment_ref":"~/modelcompartments/id/c0","charge":0,"formula":"C7H7O4","name":"2,3-Dihydroxy-2,3-dihydrobenzoate_c0","id":"cpd02566_c0"},{"compound_ref":"489/6/1/compounds/id/cpd00045","modelcompartment_ref":"~/modelcompartments/id/c0","charge":-1,"formula":"C10H13N5O10P2","name":"Adenosine 3-5-bisphosphate_c0","id":"cpd00045_c0"},{"compound_ref":"489/6/1/compounds/id/cpd00104","modelcompartment_ref":"~/modelcompartments/id/c0","charge":0,"formula":"C10H15N2O3S","name":"BIOT_c0","id":"cpd00104_c0"},{"compound_ref":"489/6/1/compounds/id/cpd15414","modelcompartment_ref":"~/modelcompartments/id/c0","charge":0,"formula":"C10H15N2O4S","name":"d-biotin d-sulfoxide_c0","id":"cpd15414_c0"},{"compound_ref":"489/6/1/compounds/id/cpd03583","modelcompartment_ref":"~/modelcompartments/id/c0","charge":0,"formula":"C6H12O9P","name":"D-arabino-6-Phospho-hex-3-ulose_c0","id":"cpd03583_c0"},{"compound_ref":"489/6/1/compounds/id/cpd03189","modelcompartment_ref":"~/modelcompartments/id/c0","charge":-1,"formula":"C16H22N4O10P2S","name":"3-Carboxy-1-hydroxypropyl-ThPP_c0","id":"cpd03189_c0"},{"compound_ref":"489/6/1/compounds/id/cpd00056","modelcompartment_ref":"~/modelcompartments/id/c0","charge":0,"formula":"C12H17N4O7P2S","name":"TPP_c0","id":"cpd00056_c0"},{"compound_ref":"489/6/1/compounds/id/cpd00213","modelcompartment_ref":"~/modelcompartments/id/c0","charge":1,"formula":"C8H15NOS2","name":"Lipoamide_c0","id":"cpd00213_c0"},{"compound_ref":"489/6/1/compounds/id/cpd00860","modelcompartment_ref":"~/modelcompartments/id/c0","charge":0,"formula":"C12H20NO4S2","name":"S-Succinyldihydrolipoamide_c0","id":"cpd00860_c0"},{"compound_ref":"489/6/1/compounds/id/cpd02201","modelcompartment_ref":"~/modelcompartments/id/c0","charge":-1,"formula":"C9H16NO8P","name":"4-phosphopantothenate_c0","id":"cpd02201_c0"},{"compound_ref":"489/6/1/compounds/id/cpd00797","modelcompartment_ref":"~/modelcompartments/id/c0","charge":0,"formula":"C4H7O3","name":"(R)-3-Hydroxybutanoate_c0","id":"cpd00797_c0"},{"compound_ref":"489/6/1/compounds/id/cpd00797","modelcompartment_ref":"~/modelcompartments/id/e0","charge":0,"formula":"C4H7O3","name":"(R)-3-Hydroxybutanoate_e0","id":"cpd00797_e0"},{"compound_ref":"489/6/1/compounds/id/cpd00956","modelcompartment_ref":"~/modelcompartments/id/c0","charge":-1,"formula":"C12H14NO9P","name":"1-(2-carboxyphenylamino)-1-deoxyribulose 5-phosphate_c0","id":"cpd00956_c0"},{"compound_ref":"489/6/1/compounds/id/cpd02948","modelcompartment_ref":"~/modelcompartments/id/c0","charge":-2,"formula":"C86H140N7O21P2","name":"MurAc(oyl-L-Ala-D-gamma-Glu-L-Lys-D-Ala-D-Ala)-diphospho- undecaprenol_c0","id":"cpd02948_c0"},{"compound_ref":"489/6/1/compounds/id/cpd03494","modelcompartment_ref":"~/modelcompartments/id/c0","charge":-3,"formula":"C87H139N7O23P2","name":"Undecaprenyl-diphospho-N-acetylmuramoyl-L-alanyl-D-glutamyl-meso-2-6-diaminopimeloyl-D-alanyl-D-alanine_c0","id":"cpd03494_c0"},{"compound_ref":"489/6/1/compounds/id/cpd00309","modelcompartment_ref":"~/modelcompartments/id/e0","charge":1,"formula":"C5H4N4O2","name":"XAN_e0","id":"cpd00309_e0"},{"compound_ref":"489/6/1/compounds/id/cpd02103","modelcompartment_ref":"~/modelcompartments/id/c0","charge":0,"formula":"C10H17N4O5","name":"N2-Succinyl-L-arginine_c0","id":"cpd02103_c0"},{"compound_ref":"489/6/1/compounds/id/cpd00027","modelcompartment_ref":"~/modelcompartments/id/e0","charge":1,"formula":"C6H12O6","name":"D-Glucose_e0","id":"cpd00027_e0"},{"compound_ref":"489/6/1/compounds/id/cpd00082","modelcompartment_ref":"~/modelcompartments/id/e0","charge":1,"formula":"C6H12O6","name":"D-Fructose_e0","id":"cpd00082_e0"},{"compound_ref":"489/6/1/compounds/id/cpd03736","modelcompartment_ref":"~/modelcompartments/id/c0","charge":-3,"formula":"C96H172N2O38P2","name":"Lauroyl-KDO2-lipid IV(A)_c0","id":"cpd03736_c0"},{"compound_ref":"489/6/1/compounds/id/cpd03586","modelcompartment_ref":"~/modelcompartments/id/c0","charge":-3,"formula":"C84H150N2O37P2","name":"kdo2-lipid iva_c0","id":"cpd03586_c0"},{"compound_ref":"489/6/1/compounds/id/cpd02740","modelcompartment_ref":"~/modelcompartments/id/c0","charge":-4,"formula":"C10H13N5O20P5","name":"Guanosine 5'-triphosphate,3'-diphosphate_c0","id":"cpd02740_c0"},{"compound_ref":"489/6/1/compounds/id/cpd00274","modelcompartment_ref":"~/modelcompartments/id/c0","charge":1,"formula":"C6H13N3O3","name":"Citrulline_c0","id":"cpd00274_c0"},{"compound_ref":"489/6/1/compounds/id/cpd00064","modelcompartment_ref":"~/modelcompartments/id/c0","charge":2,"formula":"C5H13N2O2","name":"Ornithine_c0","id":"cpd00064_c0"},{"compound_ref":"489/6/1/compounds/id/cpd08287","modelcompartment_ref":"~/modelcompartments/id/c0","charge":-1,"formula":"C14H23N3O14P2","name":"4--cytidine5-diphospho-2-C-methyl-D-erythritol_c0","id":"cpd08287_c0"},{"compound_ref":"489/6/1/compounds/id/cpd12139","modelcompartment_ref":"~/modelcompartments/id/c0","charge":1,"formula":"C7H9N3O3R2S2","name":"Protein disulfide_c0","id":"cpd12139_c0"},{"compound_ref":"489/6/1/compounds/id/cpd12072","modelcompartment_ref":"~/modelcompartments/id/c0","charge":1,"formula":"C7H11N3O3R2S2","name":"Protein dithiol_c0","id":"cpd12072_c0"},{"compound_ref":"489/6/1/compounds/id/cpd00130","modelcompartment_ref":"~/modelcompartments/id/e0","charge":-1,"formula":"C4H4O5","name":"L-Malate_e0","id":"cpd00130_e0"},{"compound_ref":"489/6/1/compounds/id/cpd00024","modelcompartment_ref":"~/modelcompartments/id/e0","charge":-1,"formula":"C5H4O5","name":"2-Oxoglutarate_e0","id":"cpd00024_e0"},{"compound_ref":"489/6/1/compounds/id/cpd01716","modelcompartment_ref":"~/modelcompartments/id/c0","charge":0,"formula":"C7H7O5","name":"3-Dehydroshikimate_c0","id":"cpd01716_c0"},{"compound_ref":"489/6/1/compounds/id/cpd00954","modelcompartment_ref":"~/modelcompartments/id/c0","charge":1,"formula":"C7H9N5O2","name":"6-hydroxymethyl dihydropterin_c0","id":"cpd00954_c0"},{"compound_ref":"489/6/1/compounds/id/cpd02920","modelcompartment_ref":"~/modelcompartments/id/c0","charge":-1,"formula":"C7H9N5O8P2","name":"7,8-Dihydropterin pyrophosphate_c0","id":"cpd02920_c0"},{"compound_ref":"489/6/1/compounds/id/cpd02605","modelcompartment_ref":"~/modelcompartments/id/c0","charge":-1,"formula":"C7H8O5","name":"2-isopropyl-3-oxosuccinate_c0","id":"cpd02605_c0"},{"compound_ref":"489/6/1/compounds/id/cpd02693","modelcompartment_ref":"~/modelcompartments/id/c0","charge":-1,"formula":"C7H10O5","name":"3-Isopropylmalate_c0","id":"cpd02693_c0"},{"compound_ref":"489/6/1/compounds/id/cpd02698","modelcompartment_ref":"~/modelcompartments/id/c0","charge":-1,"formula":"C11H16N2O7","name":"N-Succinyl-L-2,6-diaminopimelate_c0","id":"cpd02698_c0"},{"compound_ref":"489/6/1/compounds/id/cpd00190","modelcompartment_ref":"~/modelcompartments/id/c0","charge":1,"formula":"C6H12O6","name":"beta-D-Glucose_c0","id":"cpd00190_c0"},{"compound_ref":"489/6/1/compounds/id/cpd00331","modelcompartment_ref":"~/modelcompartments/id/c0","charge":-2,"formula":"C6H3O6","name":"cis-Aconitate_c0","id":"cpd00331_c0"},{"compound_ref":"489/6/1/compounds/id/cpd00137","modelcompartment_ref":"~/modelcompartments/id/c0","charge":-2,"formula":"C6H5O7","name":"Citrate_c0","id":"cpd00137_c0"},{"compound_ref":"489/6/1/compounds/id/cpd00085","modelcompartment_ref":"~/modelcompartments/id/c0","charge":1,"formula":"C3H7NO2","name":"beta-Alanine_c0","id":"cpd00085_c0"},{"compound_ref":"489/6/1/compounds/id/cpd00408","modelcompartment_ref":"~/modelcompartments/id/c0","charge":0,"formula":"C6H11O4","name":"Pantoate_c0","id":"cpd00408_c0"},{"compound_ref":"489/6/1/compounds/id/cpd00644","modelcompartment_ref":"~/modelcompartments/id/c0","charge":0,"formula":"C9H16NO5","name":"PAN_c0","id":"cpd00644_c0"},{"compound_ref":"489/6/1/compounds/id/cpd00158","modelcompartment_ref":"~/modelcompartments/id/c0","charge":1,"formula":"C12H22O11","name":"CELB_c0","id":"cpd00158_c0"},{"compound_ref":"489/6/1/compounds/id/cpd15584","modelcompartment_ref":"~/modelcompartments/id/c0","charge":1,"formula":"C7H14O6","name":"alpha-Methyl-D-glucoside_c0","id":"cpd15584_c0"},{"compound_ref":"489/6/1/compounds/id/cpd00116","modelcompartment_ref":"~/modelcompartments/id/c0","charge":1,"formula":"CH4O","name":"Methanol_c0","id":"cpd00116_c0"},{"compound_ref":"489/6/1/compounds/id/cpd15585","modelcompartment_ref":"~/modelcompartments/id/c0","charge":1,"formula":"C7H14O6","name":"beta-Methylglucoside_c0","id":"cpd15585_c0"},{"compound_ref":"489/6/1/compounds/id/cpd00110","modelcompartment_ref":"~/modelcompartments/id/c0","charge":5,"formula":"C42H52FeN8O6S2","name":"Cytochrome c2+_c0","id":"cpd00110_c0"},{"compound_ref":"489/6/1/compounds/id/cpd00109","modelcompartment_ref":"~/modelcompartments/id/c0","charge":6,"formula":"C42H52FeN8O6S2","name":"Cytochrome c3+_c0","id":"cpd00109_c0"},{"compound_ref":"489/6/1/compounds/id/cpd00338","modelcompartment_ref":"~/modelcompartments/id/c0","charge":1,"formula":"C5H9NO3","name":"5-Aminolevulinate_c0","id":"cpd00338_c0"},{"compound_ref":"489/6/1/compounds/id/cpd00689","modelcompartment_ref":"~/modelcompartments/id/c0","charge":0,"formula":"C10H13N2O4","name":"Porphobilinogen_c0","id":"cpd00689_c0"},{"compound_ref":"489/6/1/compounds/id/cpd01501","modelcompartment_ref":"~/modelcompartments/id/c0","charge":-2,"formula":"C7H7O7","name":"2-Methylcitrate_c0","id":"cpd01501_c0"},{"compound_ref":"489/6/1/compounds/id/cpd00905","modelcompartment_ref":"~/modelcompartments/id/c0","charge":-3,"formula":"C10H13N5O17P4","name":"Guanosine 3',5'-bis(diphosphate)_c0","id":"cpd00905_c0"},{"compound_ref":"489/6/1/compounds/id/cpd03920","modelcompartment_ref":"~/modelcompartments/id/c0","charge":1,"formula":"C68H96CoN21O21P2","name":"Adenosylcobinamide-GDP_c0","id":"cpd03920_c0"},{"compound_ref":"489/6/1/compounds/id/cpd01030","modelcompartment_ref":"~/modelcompartments/id/e0","charge":1,"formula":"C13H18O7","name":"Salicin_e0","id":"cpd01030_e0"},{"compound_ref":"489/6/1/compounds/id/cpd03696","modelcompartment_ref":"~/modelcompartments/id/e0","charge":1,"formula":"C12H16O7","name":"Ursin_e0","id":"cpd03696_e0"},{"compound_ref":"489/6/1/compounds/id/cpd00387","modelcompartment_ref":"~/modelcompartments/id/c0","charge":-1,"formula":"C16H23N5O15P2","name":"ADPglucose_c0","id":"cpd00387_c0"},{"compound_ref":"489/6/1/compounds/id/cpd08316","modelcompartment_ref":"~/modelcompartments/id/c0","charge":-1,"formula":"C7H14O13P2","name":"D-Glycero-D-manno-heptose1-7-bisphosphate_c0","id":"cpd08316_c0"},{"compound_ref":"489/6/1/compounds/id/cpd00268","modelcompartment_ref":"~/modelcompartments/id/e0","charge":-1,"formula":"O3S2","name":"H2S2O3_e0","id":"cpd00268_e0"},{"compound_ref":"489/6/1/compounds/id/cpd00284","modelcompartment_ref":"~/modelcompartments/id/c0","charge":-1,"formula":"C6H11O10P","name":"6-Phospho-D-gluconate_c0","id":"cpd00284_c0"},{"compound_ref":"489/6/1/compounds/id/cpd02711","modelcompartment_ref":"~/modelcompartments/id/c0","charge":-1,"formula":"C6H9O9P","name":"2-Keto-3-deoxy-6-phosphogluconate_c0","id":"cpd02711_c0"},{"compound_ref":"489/6/1/compounds/id/cpd00035","modelcompartment_ref":"~/modelcompartments/id/e0","charge":1,"formula":"C3H7NO2","name":"L-Alanine_e0","id":"cpd00035_e0"},{"compound_ref":"489/6/1/compounds/id/cpd10162","modelcompartment_ref":"~/modelcompartments/id/c0","charge":0,"formula":"C6H9O4","name":"(R)-3-Hydroxy-3-methyl-2-oxopentanoate_c0","id":"cpd10162_c0"},{"compound_ref":"489/6/1/compounds/id/cpd02569","modelcompartment_ref":"~/modelcompartments/id/c0","charge":0,"formula":"C5H7O4","name":"2-Oxo-3-hydroxyisovalerate_c0","id":"cpd02569_c0"},{"compound_ref":"489/6/1/compounds/id/cpd00668","modelcompartment_ref":"~/modelcompartments/id/c0","charge":0,"formula":"C5H7O4","name":"ALCTT_c0","id":"cpd00668_c0"},{"compound_ref":"489/6/1/compounds/id/cpd00498","modelcompartment_ref":"~/modelcompartments/id/c0","charge":0,"formula":"C6H9O4","name":"2-Aceto-2-hydroxybutanoate_c0","id":"cpd00498_c0"},{"compound_ref":"489/6/1/compounds/id/cpd00712","modelcompartment_ref":"~/modelcompartments/id/c0","charge":0,"formula":"C6H9O4","name":"2-Dehydropantoate_c0","id":"cpd00712_c0"},{"compound_ref":"489/6/1/compounds/id/cpd00077","modelcompartment_ref":"~/modelcompartments/id/c0","charge":1,"formula":"C6H6O2","name":"Catechol_c0","id":"cpd00077_c0"},{"compound_ref":"489/6/1/compounds/id/cpd03762","modelcompartment_ref":"~/modelcompartments/id/c0","charge":0,"formula":"C7H7O4","name":"cis-1,2-dihydroxybenzoate_c0","id":"cpd03762_c0"},{"compound_ref":"489/6/1/compounds/id/cpd00658","modelcompartment_ref":"~/modelcompartments/id/c0","charge":-1,"formula":"C10H8O6","name":"Isochorismate_c0","id":"cpd00658_c0"},{"compound_ref":"489/6/1/compounds/id/cpd16335","modelcompartment_ref":"~/modelcompartments/id/c0","charge":-2,"formula":"C14H13O9","name":"2-Succinyl-5-enolpyruvyl-6-hydroxy-3-cyclohexene-1-carboxylate_c0","id":"cpd16335_c0"},{"compound_ref":"489/6/1/compounds/id/cpd00175","modelcompartment_ref":"~/modelcompartments/id/c0","charge":-1,"formula":"C17H25N3O17P2","name":"UDP-N-acetyl-D-galactosamine_c0","id":"cpd00175_c0"},{"compound_ref":"489/6/1/compounds/id/cpd00438","modelcompartment_ref":"~/modelcompartments/id/e0","charge":1,"formula":"C10H13N5O3","name":"Deoxyadenosine_e0","id":"cpd00438_e0"},{"compound_ref":"489/6/1/compounds/id/cpd00206","modelcompartment_ref":"~/modelcompartments/id/c0","charge":0,"formula":"C9H13N3O7P","name":"dCMP_c0","id":"cpd00206_c0"},{"compound_ref":"489/6/1/compounds/id/cpd03834","modelcompartment_ref":"~/modelcompartments/id/c0","charge":-6,"formula":"C44H45N4O17","name":"Precorrin 4_c0","id":"cpd03834_c0"},{"compound_ref":"489/6/1/compounds/id/cpd03839","modelcompartment_ref":"~/modelcompartments/id/c0","charge":-6,"formula":"C45H47N4O17","name":"Precorrin 5_c0","id":"cpd03839_c0"},{"compound_ref":"489/6/1/compounds/id/cpd08370","modelcompartment_ref":"~/modelcompartments/id/c0","charge":-5,"formula":"C44H44CoN4O16","name":"Cobalt-precorrin 4_c0","id":"cpd08370_c0"},{"compound_ref":"489/6/1/compounds/id/cpd00653","modelcompartment_ref":"~/modelcompartments/id/c0","charge":0,"formula":"C6H11O7","name":"D-Galactonate_c0","id":"cpd00653_c0"},{"compound_ref":"489/6/1/compounds/id/cpd00653","modelcompartment_ref":"~/modelcompartments/id/e0","charge":0,"formula":"C6H11O7","name":"D-Galactonate_e0","id":"cpd00653_e0"},{"compound_ref":"489/6/1/compounds/id/cpd00294","modelcompartment_ref":"~/modelcompartments/id/c0","charge":0,"formula":"C10H13N5O6P","name":"dAMP_c0","id":"cpd00294_c0"},{"compound_ref":"489/6/1/compounds/id/cpd00421","modelcompartment_ref":"~/modelcompartments/id/c0","charge":-3,"formula":"HO10P3","name":"Triphosphate_c0","id":"cpd00421_c0"},{"compound_ref":"489/6/1/compounds/id/cpd00355","modelcompartment_ref":"~/modelcompartments/id/c0","charge":1,"formula":"C11H15N2O8P","name":"Nicotinamide ribonucleotide_c0","id":"cpd00355_c0"},{"compound_ref":"489/6/1/compounds/id/cpd00355","modelcompartment_ref":"~/modelcompartments/id/e0","charge":1,"formula":"C11H15N2O8P","name":"Nicotinamide ribonucleotide_e0","id":"cpd00355_e0"},{"compound_ref":"489/6/1/compounds/id/cpd03049","modelcompartment_ref":"~/modelcompartments/id/c0","charge":0,"formula":"C14H21N4O8P2S","name":"2-Hydroxyethyl-ThPP_c0","id":"cpd03049_c0"},{"compound_ref":"489/6/1/compounds/id/cpd01217","modelcompartment_ref":"~/modelcompartments/id/e0","charge":1,"formula":"C10H12N4O6","name":"Xanthosine_e0","id":"cpd01217_e0"},{"compound_ref":"489/6/1/compounds/id/cpd03646","modelcompartment_ref":"~/modelcompartments/id/c0","charge":1,"formula":"C8H13N3O3","name":"gamma-Glutamyl-3-aminopropiononitrile_c0","id":"cpd03646_c0"},{"compound_ref":"489/6/1/compounds/id/cpd01651","modelcompartment_ref":"~/modelcompartments/id/c0","charge":1,"formula":"C4H6N2O2","name":"L-3-Cyanoalanine_c0","id":"cpd01651_c0"},{"compound_ref":"489/6/1/compounds/id/cpd03407","modelcompartment_ref":"~/modelcompartments/id/c0","charge":0,"formula":"C9H12N3O5","name":"gamma-Glutamyl-beta-cyanoalanine_c0","id":"cpd03407_c0"},{"compound_ref":"489/6/1/compounds/id/cpd00064","modelcompartment_ref":"~/modelcompartments/id/e0","charge":2,"formula":"C5H13N2O2","name":"Ornithine_e0","id":"cpd00064_e0"},{"compound_ref":"489/6/1/compounds/id/cpd03560","modelcompartment_ref":"~/modelcompartments/id/c0","charge":0,"formula":"C13H17N5O8P","name":"Propionyladenylate_c0","id":"cpd03560_c0"},{"compound_ref":"489/6/1/compounds/id/cpd00540","modelcompartment_ref":"~/modelcompartments/id/c0","charge":1,"formula":"C5H11NO2","name":"BET_c0","id":"cpd00540_c0"},{"compound_ref":"489/6/1/compounds/id/cpd00793","modelcompartment_ref":"~/modelcompartments/id/c0","charge":1,"formula":"C12H17N4O4PS","name":"Thiamine phosphate_c0","id":"cpd00793_c0"},{"compound_ref":"489/6/1/compounds/id/cpd03416","modelcompartment_ref":"~/modelcompartments/id/c0","charge":-3,"formula":"C36H40N4O8","name":"CoproporphyrinogenI_c0","id":"cpd03416_c0"},{"compound_ref":"489/6/1/compounds/id/cpd03414","modelcompartment_ref":"~/modelcompartments/id/c0","charge":-7,"formula":"C40H36N4O16","name":"UroporphyrinogenI_c0","id":"cpd03414_c0"},{"compound_ref":"489/6/1/compounds/id/cpd00774","modelcompartment_ref":"~/modelcompartments/id/c0","charge":-7,"formula":"C40H36N4O16","name":"UroporphyrinogenIII_c0","id":"cpd00774_c0"},{"compound_ref":"489/6/1/compounds/id/cpd02083","modelcompartment_ref":"~/modelcompartments/id/c0","charge":-3,"formula":"C36H40N4O8","name":"CoproporphyrinogenIII_c0","id":"cpd02083_c0"},{"compound_ref":"489/6/1/compounds/id/cpd00162","modelcompartment_ref":"~/modelcompartments/id/e0","charge":2,"formula":"C2H8NO","name":"Aminoethanol_e0","id":"cpd00162_e0"},{"compound_ref":"489/6/1/compounds/id/cpd00296","modelcompartment_ref":"~/modelcompartments/id/c0","charge":0,"formula":"C10H13N5O7P","name":"dGMP_c0","id":"cpd00296_c0"},{"compound_ref":"489/6/1/compounds/id/cpd02721","modelcompartment_ref":"~/modelcompartments/id/c0","charge":-1,"formula":"C6H9O9P","name":"DKHP_c0","id":"cpd02721_c0"},{"compound_ref":"489/6/1/compounds/id/cpd15549","modelcompartment_ref":"~/modelcompartments/id/c0","charge":-4,"formula":"C124H222N2O54P3","name":"phospho-heptosyl-heptosyl-kdo2-lipidA_c0","id":"cpd15549_c0"},{"compound_ref":"489/6/1/compounds/id/cpd00001","modelcompartment_ref":"~/modelcompartments/id/e0","charge":1,"formula":"H2O","name":"H2O_e0","id":"cpd00001_e0"},{"compound_ref":"489/6/1/compounds/id/cpd00222","modelcompartment_ref":"~/modelcompartments/id/e0","charge":0,"formula":"C6H11O7","name":"GLCN_e0","id":"cpd00222_e0"},{"compound_ref":"489/6/1/compounds/id/cpd00113","modelcompartment_ref":"~/modelcompartments/id/c0","charge":-1,"formula":"C5H10O7P2","name":"Isopentenyldiphosphate_c0","id":"cpd00113_c0"},{"compound_ref":"489/6/1/compounds/id/cpd08615","modelcompartment_ref":"~/modelcompartments/id/c0","charge":-1,"formula":"C5H10O8P2","name":"1-Hydroxy-2-methyl-2-butenyl 4-diphosphate_c0","id":"cpd08615_c0"},{"compound_ref":"489/6/1/compounds/id/cpd00202","modelcompartment_ref":"~/modelcompartments/id/c0","charge":-1,"formula":"C5H10O7P2","name":"DMAPP_c0","id":"cpd00202_c0"},{"compound_ref":"489/6/1/compounds/id/cpd11217","modelcompartment_ref":"~/modelcompartments/id/c0","charge":-2,"formula":"C32H39N7O19P3S","name":"1,4-Dihydroxy-2-naphthoyl-CoA_c0","id":"cpd11217_c0"},{"compound_ref":"489/6/1/compounds/id/cpd02021","modelcompartment_ref":"~/modelcompartments/id/c0","charge":-3,"formula":"C32H40N7O20P3S","name":"Succinylbenzoyl-CoA_c0","id":"cpd02021_c0"},{"compound_ref":"489/6/1/compounds/id/cpd00363","modelcompartment_ref":"~/modelcompartments/id/c0","charge":1,"formula":"C2H6O","name":"Ethanol_c0","id":"cpd00363_c0"},{"compound_ref":"489/6/1/compounds/id/cpd01329","modelcompartment_ref":"~/modelcompartments/id/e0","charge":1,"formula":"C36H62O31","name":"Maltohexaose_e0","id":"cpd01329_e0"},{"compound_ref":"489/6/1/compounds/id/cpd01262","modelcompartment_ref":"~/modelcompartments/id/e0","charge":1,"formula":"C18H32O16","name":"Amylotriose_e0","id":"cpd01262_e0"},{"compound_ref":"489/6/1/compounds/id/cpd00179","modelcompartment_ref":"~/modelcompartments/id/e0","charge":1,"formula":"C12H22O11","name":"Maltose_e0","id":"cpd00179_e0"},{"compound_ref":"489/6/1/compounds/id/cpd01919","modelcompartment_ref":"~/modelcompartments/id/c0","charge":0,"formula":"C12H22O14P","name":"maltose-6-phosphate_c0","id":"cpd01919_c0"},{"compound_ref":"489/6/1/compounds/id/cpd01772","modelcompartment_ref":"~/modelcompartments/id/c0","charge":-1,"formula":"C11H8O5","name":"Succinylbenzoate_c0","id":"cpd01772_c0"},{"compound_ref":"489/6/1/compounds/id/cpd02921","modelcompartment_ref":"~/modelcompartments/id/c0","charge":-2,"formula":"C13H16N4O12P","name":"SAICAR_c0","id":"cpd02921_c0"},{"compound_ref":"489/6/1/compounds/id/cpd02375","modelcompartment_ref":"~/modelcompartments/id/c0","charge":-2,"formula":"C14H15N5O11P","name":"Adenylosuccinate_c0","id":"cpd02375_c0"},{"compound_ref":"489/6/1/compounds/id/cpd00540","modelcompartment_ref":"~/modelcompartments/id/e0","charge":1,"formula":"C5H11NO2","name":"BET_e0","id":"cpd00540_e0"},{"compound_ref":"489/6/1/compounds/id/cpd00166","modelcompartment_ref":"~/modelcompartments/id/c0","charge":2,"formula":"C72H101CoN18O17P","name":"Calomide_c0","id":"cpd00166_c0"},{"compound_ref":"489/6/1/compounds/id/cpd03422","modelcompartment_ref":"~/modelcompartments/id/c0","charge":4,"formula":"C48H73CoN11O8","name":"Cobinamide_c0","id":"cpd03422_c0"},{"compound_ref":"489/6/1/compounds/id/cpd03916","modelcompartment_ref":"~/modelcompartments/id/c0","charge":-2,"formula":"C55H69CoN11O15","name":"Adenosyl cobyrinate diamide_c0","id":"cpd03916_c0"},{"compound_ref":"489/6/1/compounds/id/cpd03915","modelcompartment_ref":"~/modelcompartments/id/c0","charge":-3,"formula":"C45H57CoN6O12","name":"Cob(I)yrinate diamide_c0","id":"cpd03915_c0"},{"compound_ref":"489/6/1/compounds/id/cpd02494","modelcompartment_ref":"~/modelcompartments/id/c0","charge":0,"formula":"C17H17N5O10P","name":"(2,3-Dihydroxybenzoyl)adenylate_c0","id":"cpd02494_c0"},{"compound_ref":"489/6/1/compounds/id/cpd00843","modelcompartment_ref":"~/modelcompartments/id/c0","charge":0,"formula":"C3H3O4","name":"Tartronate semialdehyde_c0","id":"cpd00843_c0"},{"compound_ref":"489/6/1/compounds/id/cpd02439","modelcompartment_ref":"~/modelcompartments/id/c0","charge":-1,"formula":"C6H6O7","name":"2-Dehydro-3-deoxy-D-glucarate_c0","id":"cpd02439_c0"},{"compound_ref":"489/6/1/compounds/id/cpd00515","modelcompartment_ref":"~/modelcompartments/id/c0","charge":-1,"formula":"C6H6O7","name":"5-Dehydro-4-deoxy-D-glucarate_c0","id":"cpd00515_c0"},{"compound_ref":"489/6/1/compounds/id/cpd00314","modelcompartment_ref":"~/modelcompartments/id/e0","charge":1,"formula":"C6H14O6","name":"D-Mannitol_e0","id":"cpd00314_e0"},{"compound_ref":"489/6/1/compounds/id/cpd00491","modelcompartment_ref":"~/modelcompartments/id/c0","charge":0,"formula":"C6H14O9P","name":"D-mannitol-1-phosphate_c0","id":"cpd00491_c0"},{"compound_ref":"489/6/1/compounds/id/cpd02097","modelcompartment_ref":"~/modelcompartments/id/c0","charge":0,"formula":"C5H9NO7P","name":"L-Glutamyl 5-phosphate_c0","id":"cpd02097_c0"},{"compound_ref":"489/6/1/compounds/id/cpd00100","modelcompartment_ref":"~/modelcompartments/id/e0","charge":1,"formula":"C3H8O3","name":"Glycerol_e0","id":"cpd00100_e0"},{"compound_ref":"489/6/1/compounds/id/cpd00093","modelcompartment_ref":"~/modelcompartments/id/c0","charge":0,"formula":"C7H6NO2","name":"Anthranilate_c0","id":"cpd00093_c0"},{"compound_ref":"489/6/1/compounds/id/cpd00216","modelcompartment_ref":"~/modelcompartments/id/c0","charge":-1,"formula":"C10H8O6","name":"Chorismate_c0","id":"cpd00216_c0"},{"compound_ref":"489/6/1/compounds/id/cpd00806","modelcompartment_ref":"~/modelcompartments/id/c0","charge":0,"formula":"C6H12O8P","name":"L-Fuculose1-phosphate_c0","id":"cpd00806_c0"},{"compound_ref":"489/6/1/compounds/id/cpd01186","modelcompartment_ref":"~/modelcompartments/id/c0","charge":1,"formula":"C6H12O5","name":"L-Fuculose_c0","id":"cpd01186_c0"},{"compound_ref":"489/6/1/compounds/id/cpd00924","modelcompartment_ref":"~/modelcompartments/id/c0","charge":-3,"formula":"C20H24N10O19P4","name":"AppppA_c0","id":"cpd00924_c0"},{"compound_ref":"489/6/1/compounds/id/cpd00347","modelcompartment_ref":"~/modelcompartments/id/c0","charge":0,"formula":"C20H20N7O6","name":"5-10-Methenyltetrahydrofolate_c0","id":"cpd00347_c0"},{"compound_ref":"489/6/1/compounds/id/cpd01476","modelcompartment_ref":"~/modelcompartments/id/c0","charge":-1,"formula":"C34H32N4O4","name":"Protoporphyrin_c0","id":"cpd01476_c0"},{"compound_ref":"489/6/1/compounds/id/cpd00791","modelcompartment_ref":"~/modelcompartments/id/c0","charge":-1,"formula":"C34H38N4O4","name":"ProtoporphyrinogenIX_c0","id":"cpd00791_c0"},{"compound_ref":"489/6/1/compounds/id/cpd00393","modelcompartment_ref":"~/modelcompartments/id/c0","charge":-1,"formula":"C19H17N7O6","name":"Folate_c0","id":"cpd00393_c0"},{"compound_ref":"489/6/1/compounds/id/cpd01630","modelcompartment_ref":"~/modelcompartments/id/c0","charge":-1,"formula":"C6H4O4","name":"cis,cis-Muconate_c0","id":"cpd01630_c0"},{"compound_ref":"489/6/1/compounds/id/cpd15469","modelcompartment_ref":"~/modelcompartments/id/c0","charge":-6,"formula":"C157H275N2O84P4","name":"galactosyl-glucosyl-inner core oligosaccharide lipid A_c0","id":"cpd15469_c0"},{"compound_ref":"489/6/1/compounds/id/cpd15475","modelcompartment_ref":"~/modelcompartments/id/c0","charge":-6,"formula":"C163H285N2O89P4","name":"glucosyl-galactosyl-glucosyl-inner core oligosaccharide lipid A_c0","id":"cpd15475_c0"},{"compound_ref":"489/6/1/compounds/id/cpd00449","modelcompartment_ref":"~/modelcompartments/id/c0","charge":1,"formula":"C8H17NOS2","name":"Dihydrolipoamide_c0","id":"cpd00449_c0"},{"compound_ref":"489/6/1/compounds/id/cpd12225","modelcompartment_ref":"~/modelcompartments/id/c0","charge":1,"formula":"CH3RS2","name":"Dihydrolipolprotein_c0","id":"cpd12225_c0"},{"compound_ref":"489/6/1/compounds/id/cpd00300","modelcompartment_ref":"~/modelcompartments/id/c0","charge":1,"formula":"C5H4N4O3","name":"Urate_c0","id":"cpd00300_c0"},{"compound_ref":"489/6/1/compounds/id/cpd15454","modelcompartment_ref":"~/modelcompartments/id/c0","charge":-1,"formula":"C18H27N3O15P2","name":"dTDP-4-acetamido-4,6-dideoxy-D-galactose_c0","id":"cpd15454_c0"},{"compound_ref":"489/6/1/compounds/id/cpd02616","modelcompartment_ref":"~/modelcompartments/id/c0","charge":0,"formula":"C16H26N3O14P2","name":"dTDP-4-amino-4,6-dideoxy-D-glucose_c0","id":"cpd02616_c0"},{"compound_ref":"489/6/1/compounds/id/cpd00859","modelcompartment_ref":"~/modelcompartments/id/c0","charge":0,"formula":"C9H12N2O9P","name":"Pseudouridine 5'-phosphate_c0","id":"cpd00859_c0"},{"compound_ref":"489/6/1/compounds/id/cpd00932","modelcompartment_ref":"~/modelcompartments/id/c0","charge":-2,"formula":"C10H10O10P","name":"5-O--1-Carboxyvinyl-3-phosphoshikimate_c0","id":"cpd00932_c0"},{"compound_ref":"489/6/1/compounds/id/cpd00282","modelcompartment_ref":"~/modelcompartments/id/c0","charge":0,"formula":"C5H5N2O4","name":"S-Dihydroorotate_c0","id":"cpd00282_c0"},{"compound_ref":"489/6/1/compounds/id/cpd00247","modelcompartment_ref":"~/modelcompartments/id/c0","charge":0,"formula":"C5H3N2O4","name":"Orotate_c0","id":"cpd00247_c0"},{"compound_ref":"489/6/1/compounds/id/cpd08286","modelcompartment_ref":"~/modelcompartments/id/c0","charge":0,"formula":"C5H12O7P","name":"2-C-methyl-D-erythritol4-phosphate_c0","id":"cpd08286_c0"},{"compound_ref":"489/6/1/compounds/id/cpd16654","modelcompartment_ref":"~/modelcompartments/id/c0","charge":-2,"formula":"C6H5O6","name":"tricarballylate_c0","id":"cpd16654_c0"},{"compound_ref":"489/6/1/compounds/id/cpd00492","modelcompartment_ref":"~/modelcompartments/id/c0","charge":1,"formula":"C8H15NO6","name":"N-Acetyl-D-mannosamine_c0","id":"cpd00492_c0"},{"compound_ref":"489/6/1/compounds/id/cpd00232","modelcompartment_ref":"~/modelcompartments/id/c0","charge":0,"formula":"C11H18NO9","name":"Neu5Ac_c0","id":"cpd00232_c0"},{"compound_ref":"489/6/1/compounds/id/cpd00524","modelcompartment_ref":"~/modelcompartments/id/c0","charge":1,"formula":"C6H10O6","name":"2-Inosose_c0","id":"cpd00524_c0"},{"compound_ref":"489/6/1/compounds/id/cpd00957","modelcompartment_ref":"~/modelcompartments/id/c0","charge":0,"formula":"C9H15N5O8P","name":"2,5-Diamino-6-(5'-phosphoribosylamino)-4-pyrimidineone_c0","id":"cpd00957_c0"},{"compound_ref":"489/6/1/compounds/id/cpd00012","modelcompartment_ref":"~/modelcompartments/id/e0","charge":-1,"formula":"H2O7P2","name":"PPi_e0","id":"cpd00012_e0"},{"compound_ref":"489/6/1/compounds/id/cpd00506","modelcompartment_ref":"~/modelcompartments/id/c0","charge":0,"formula":"C8H13N2O5S","name":"gamma-Glutamylcysteine_c0","id":"cpd00506_c0"},{"compound_ref":"489/6/1/compounds/id/cpd15484","modelcompartment_ref":"~/modelcompartments/id/c0","charge":-3,"formula":"C124H222N2O51P2","name":"heptosyl-heptosyl-kdo2-lipidA_c0","id":"cpd15484_c0"},{"compound_ref":"489/6/1/compounds/id/cpd00804","modelcompartment_ref":"~/modelcompartments/id/c0","charge":0,"formula":"C6H14O9P","name":"Sorbitol 6-phosphate_c0","id":"cpd00804_c0"},{"compound_ref":"489/6/1/compounds/id/cpd12848","modelcompartment_ref":"~/modelcompartments/id/c0","charge":1,"formula":"C17H27N5O4R2S","name":"Holo-[carboxylase]_c0","id":"cpd12848_c0"},{"compound_ref":"489/6/1/compounds/id/cpd12543","modelcompartment_ref":"~/modelcompartments/id/c0","charge":0,"formula":"C18H26N5O6R2S","name":"Carboxybiotin-carboxyl-carrier protein_c0","id":"cpd12543_c0"},{"compound_ref":"489/6/1/compounds/id/cpd17043","modelcompartment_ref":"~/modelcompartments/id/c0","charge":1,"formula":"","name":"RNA transcription_c0","id":"cpd17043_c0"},{"compound_ref":"489/6/1/compounds/id/cpd00588","modelcompartment_ref":"~/modelcompartments/id/e0","charge":1,"formula":"C6H14O6","name":"Sorbitol_e0","id":"cpd00588_e0"},{"compound_ref":"489/6/1/compounds/id/cpd03091","modelcompartment_ref":"~/modelcompartments/id/c0","charge":1,"formula":"C10H13N5O3","name":"5'-Deoxyadenosine_c0","id":"cpd03091_c0"},{"compound_ref":"489/6/1/compounds/id/cpd02345","modelcompartment_ref":"~/modelcompartments/id/c0","charge":1,"formula":"C5H9NO3","name":"L-Glutamate1-semialdehyde_c0","id":"cpd02345_c0"},{"compound_ref":"489/6/1/compounds/id/cpd00136","modelcompartment_ref":"~/modelcompartments/id/c0","charge":0,"formula":"C7H5O3","name":"4-Hydroxybenzoate_c0","id":"cpd00136_c0"},{"compound_ref":"489/6/1/compounds/id/cpd02678","modelcompartment_ref":"~/modelcompartments/id/c0","charge":0,"formula":"C8H14N2O9P","name":"N-Formyl-GAR_c0","id":"cpd02678_c0"},{"compound_ref":"489/6/1/compounds/id/cpd00836","modelcompartment_ref":"~/modelcompartments/id/c0","charge":1,"formula":"C10H19NO2S2","name":"S-Acetyldihydrolipoamide_c0","id":"cpd00836_c0"},{"compound_ref":"489/6/1/compounds/id/cpd00861","modelcompartment_ref":"~/modelcompartments/id/c0","charge":-1,"formula":"C17H25N3O17P2","name":"UDP-N-acetyl-D-mannosamine_c0","id":"cpd00861_c0"},{"compound_ref":"489/6/1/compounds/id/cpd00013","modelcompartment_ref":"~/modelcompartments/id/e0","charge":2,"formula":"H4N","name":"NH3_e0","id":"cpd00013_e0"},{"compound_ref":"489/6/1/compounds/id/cpd00028","modelcompartment_ref":"~/modelcompartments/id/c0","charge":-1,"formula":"C34H30FeN4O4","name":"Heme_c0","id":"cpd00028_c0"},{"compound_ref":"489/6/1/compounds/id/cpd11313","modelcompartment_ref":"~/modelcompartments/id/c0","charge":-1,"formula":"C49H56FeN4O5","name":"hemeO_c0","id":"cpd11313_c0"},{"compound_ref":"489/6/1/compounds/id/cpd00350","modelcompartment_ref":"~/modelcompartments/id/c0","charge":-1,"formula":"C15H26O7P2","name":"Farnesyldiphosphate_c0","id":"cpd00350_c0"},{"compound_ref":"489/6/1/compounds/id/cpd00894","modelcompartment_ref":"~/modelcompartments/id/c0","charge":0,"formula":"C6H9O6","name":"2-Dehydro-3-deoxy-D-galactonate_c0","id":"cpd00894_c0"},{"compound_ref":"489/6/1/compounds/id/cpd01080","modelcompartment_ref":"~/modelcompartments/id/e0","charge":0,"formula":"C18H35O2","name":"ocdca_e0","id":"cpd01080_e0"},{"compound_ref":"489/6/1/compounds/id/cpd00214","modelcompartment_ref":"~/modelcompartments/id/e0","charge":0,"formula":"C16H31O2","name":"Palmitate_e0","id":"cpd00214_e0"},{"compound_ref":"489/6/1/compounds/id/cpd03847","modelcompartment_ref":"~/modelcompartments/id/e0","charge":0,"formula":"C14H27O2","name":"Myristic acid_e0","id":"cpd03847_e0"},{"compound_ref":"489/6/1/compounds/id/cpd00053","modelcompartment_ref":"~/modelcompartments/id/e0","charge":1,"formula":"C5H10N2O3","name":"L-Glutamine_e0","id":"cpd00053_e0"},{"compound_ref":"489/6/1/compounds/id/cpd02030","modelcompartment_ref":"~/modelcompartments/id/c0","charge":-1,"formula":"C7H9O8P","name":"3-phosphoshikimate_c0","id":"cpd02030_c0"},{"compound_ref":"489/6/1/compounds/id/cpd02147","modelcompartment_ref":"~/modelcompartments/id/c0","charge":-1,"formula":"C4H7O8P","name":"4-Phosphoerythronate_c0","id":"cpd02147_c0"},{"compound_ref":"489/6/1/compounds/id/cpd01441","modelcompartment_ref":"~/modelcompartments/id/c0","charge":1,"formula":"C14H24O12","name":"Acetyl-maltose_c0","id":"cpd01441_c0"},{"compound_ref":"489/6/1/compounds/id/cpd00251","modelcompartment_ref":"~/modelcompartments/id/c0","charge":-1,"formula":"C15H21N5O14P2","name":"ADPribose_c0","id":"cpd00251_c0"},{"compound_ref":"489/6/1/compounds/id/cpd00082","modelcompartment_ref":"~/modelcompartments/id/c0","charge":1,"formula":"C6H12O6","name":"D-Fructose_c0","id":"cpd00082_c0"},{"compound_ref":"489/6/1/compounds/id/cpd00044","modelcompartment_ref":"~/modelcompartments/id/c0","charge":-2,"formula":"C10H12N5O13P2S","name":"3-phosphoadenylylsulfate_c0","id":"cpd00044_c0"},{"compound_ref":"489/6/1/compounds/id/cpd00226","modelcompartment_ref":"~/modelcompartments/id/e0","charge":1,"formula":"C5H4N4O","name":"HYXN_e0","id":"cpd00226_e0"},{"compound_ref":"489/6/1/compounds/id/cpd02731","modelcompartment_ref":"~/modelcompartments/id/c0","charge":-1,"formula":"C9H8O6","name":"2-Hydroxy-6-oxonona-2,4-diene-1,9-dioate_c0","id":"cpd02731_c0"},{"compound_ref":"489/6/1/compounds/id/cpd09255","modelcompartment_ref":"~/modelcompartments/id/c0","charge":-1,"formula":"C9H6O6","name":"2-Hydroxy-6-ketononatrienedioate_c0","id":"cpd09255_c0"},{"compound_ref":"489/6/1/compounds/id/cpd01710","modelcompartment_ref":"~/modelcompartments/id/c0","charge":-1,"formula":"C7H8O4","name":"2-Isopropylmaleate_c0","id":"cpd01710_c0"},{"compound_ref":"489/6/1/compounds/id/cpd01155","modelcompartment_ref":"~/modelcompartments/id/c0","charge":3,"formula":"C5H16N2","name":"Cadaverine_c0","id":"cpd01155_c0"},{"compound_ref":"489/6/1/compounds/id/cpd03411","modelcompartment_ref":"~/modelcompartments/id/c0","charge":3,"formula":"C17H36N6O5S","name":"Glutathionylspermidine_c0","id":"cpd03411_c0"},{"compound_ref":"489/6/1/compounds/id/cpd00434","modelcompartment_ref":"~/modelcompartments/id/c0","charge":2,"formula":"C4H10NO","name":"4-Aminobutanal_c0","id":"cpd00434_c0"},{"compound_ref":"489/6/1/compounds/id/cpd00418","modelcompartment_ref":"~/modelcompartments/id/c0","charge":1,"formula":"NO","name":"NO_c0","id":"cpd00418_c0"},{"compound_ref":"489/6/1/compounds/id/cpd01324","modelcompartment_ref":"~/modelcompartments/id/c0","charge":2,"formula":"C6H10N3O","name":"L-Histidinal_c0","id":"cpd01324_c0"},{"compound_ref":"489/6/1/compounds/id/cpd03423","modelcompartment_ref":"~/modelcompartments/id/c0","charge":1,"formula":"C14H18N2O4","name":"alpha-Ribazole_c0","id":"cpd03423_c0"},{"compound_ref":"489/6/1/compounds/id/cpd00076","modelcompartment_ref":"~/modelcompartments/id/c0","charge":1,"formula":"C12H22O11","name":"Sucrose_c0","id":"cpd00076_c0"},{"compound_ref":"489/6/1/compounds/id/cpd00382","modelcompartment_ref":"~/modelcompartments/id/c0","charge":1,"formula":"C18H32O16","name":"Melitose_c0","id":"cpd00382_c0"},{"compound_ref":"489/6/1/compounds/id/cpd03200","modelcompartment_ref":"~/modelcompartments/id/c0","charge":1,"formula":"C18H32O16","name":"Manninotriose_c0","id":"cpd03200_c0"},{"compound_ref":"489/6/1/compounds/id/cpd03198","modelcompartment_ref":"~/modelcompartments/id/c0","charge":1,"formula":"C12H22O11","name":"Melibiose_c0","id":"cpd03198_c0"},{"compound_ref":"489/6/1/compounds/id/cpd01133","modelcompartment_ref":"~/modelcompartments/id/c0","charge":1,"formula":"C24H42O21","name":"Stachyose_c0","id":"cpd01133_c0"},{"compound_ref":"489/6/1/compounds/id/cpd00644","modelcompartment_ref":"~/modelcompartments/id/e0","charge":0,"formula":"C9H16NO5","name":"PAN_e0","id":"cpd00644_e0"},{"compound_ref":"489/6/1/compounds/id/cpd10515","modelcompartment_ref":"~/modelcompartments/id/e0","charge":3,"formula":"Fe","name":"Fe2+_e0","id":"cpd10515_e0"},{"compound_ref":"489/6/1/compounds/id/cpd10516","modelcompartment_ref":"~/modelcompartments/id/c0","charge":4,"formula":"Fe","name":"fe3_c0","id":"cpd10516_c0"},{"compound_ref":"489/6/1/compounds/id/cpd08928","modelcompartment_ref":"~/modelcompartments/id/c0","charge":0,"formula":"C4H9NO6P","name":"L-Threonine phosphate_c0","id":"cpd08928_c0"},{"compound_ref":"489/6/1/compounds/id/cpd00738","modelcompartment_ref":"~/modelcompartments/id/c0","charge":0,"formula":"C3H7NO6P","name":"phosphoserine_c0","id":"cpd00738_c0"},{"compound_ref":"489/6/1/compounds/id/cpd03606","modelcompartment_ref":"~/modelcompartments/id/c0","charge":-1,"formula":"C4H5O8P","name":"2-Oxo-3-hydroxy-4-phosphobutanoate_c0","id":"cpd03606_c0"},{"compound_ref":"489/6/1/compounds/id/cpd00402","modelcompartment_ref":"~/modelcompartments/id/c0","charge":-1,"formula":"C12H19N3O13P2","name":"CDPglycerol_c0","id":"cpd00402_c0"},{"compound_ref":"489/6/1/compounds/id/cpd00233","modelcompartment_ref":"~/modelcompartments/id/c0","charge":1,"formula":"C9H15N5O3","name":"Tetrahydrobiopterin_c0","id":"cpd00233_c0"},{"compound_ref":"489/6/1/compounds/id/cpd00231","modelcompartment_ref":"~/modelcompartments/id/c0","charge":1,"formula":"C9H13N5O3","name":"Dihydrobiopterin_c0","id":"cpd00231_c0"},{"compound_ref":"489/6/1/compounds/id/cpd03914","modelcompartment_ref":"~/modelcompartments/id/c0","charge":-2,"formula":"C45H57CoN6O12","name":"Cob(II)yrinate diamide_c0","id":"cpd03914_c0"},{"compound_ref":"489/6/1/compounds/id/cpd03913","modelcompartment_ref":"~/modelcompartments/id/c0","charge":-3,"formula":"C45H58N6O12","name":"Hydrogenobyrinate diamide_c0","id":"cpd03913_c0"},{"compound_ref":"489/6/1/compounds/id/cpd00856","modelcompartment_ref":"~/modelcompartments/id/c0","charge":-2,"formula":"C7H3O6","name":"3-Carboxy-cis,cis-muconate_c0","id":"cpd00856_c0"},{"compound_ref":"489/6/1/compounds/id/cpd00197","modelcompartment_ref":"~/modelcompartments/id/c0","charge":0,"formula":"C7H5O4","name":"Protocatechuate_c0","id":"cpd00197_c0"},{"compound_ref":"489/6/1/compounds/id/cpd03343","modelcompartment_ref":"~/modelcompartments/id/c0","charge":0,"formula":"C9H9O2","name":"Phenylpropanoate_c0","id":"cpd03343_c0"},{"compound_ref":"489/6/1/compounds/id/cpd03343","modelcompartment_ref":"~/modelcompartments/id/e0","charge":0,"formula":"C9H9O2","name":"Phenylpropanoate_e0","id":"cpd03343_e0"},{"compound_ref":"489/6/1/compounds/id/cpd00153","modelcompartment_ref":"~/modelcompartments/id/c0","charge":0,"formula":"C7H5O2","name":"Benzoate_c0","id":"cpd00153_c0"},{"compound_ref":"489/6/1/compounds/id/cpd02961","modelcompartment_ref":"~/modelcompartments/id/c0","charge":1,"formula":"C9H13N5O4","name":"Dihydroneopterin_c0","id":"cpd02961_c0"},{"compound_ref":"489/6/1/compounds/id/cpd00099","modelcompartment_ref":"~/modelcompartments/id/c0","charge":0,"formula":"Cl","name":"Cl-_c0","id":"cpd00099_c0"},{"compound_ref":"489/6/1/compounds/id/cpd00099","modelcompartment_ref":"~/modelcompartments/id/e0","charge":0,"formula":"Cl","name":"Cl-_e0","id":"cpd00099_e0"},{"compound_ref":"489/6/1/compounds/id/cpd04918","modelcompartment_ref":"~/modelcompartments/id/c0","charge":0,"formula":"C7H14O10P","name":"D-Glycero-D-manno-heptose7-phosphate_c0","id":"cpd04918_c0"},{"compound_ref":"489/6/1/compounds/id/cpd00047","modelcompartment_ref":"~/modelcompartments/id/e0","charge":0,"formula":"CHO2","name":"Formate_e0","id":"cpd00047_e0"},{"compound_ref":"489/6/1/compounds/id/cpd00742","modelcompartment_ref":"~/modelcompartments/id/c0","charge":0,"formula":"C2H3N2O3","name":"Allophanate_c0","id":"cpd00742_c0"},{"compound_ref":"489/6/1/compounds/id/cpd15351","modelcompartment_ref":"~/modelcompartments/id/c0","charge":0,"formula":"C6H9O7","name":"2-Dehydro-L-gulonate_c0","id":"cpd15351_c0"},{"compound_ref":"489/6/1/compounds/id/cpd01793","modelcompartment_ref":"~/modelcompartments/id/c0","charge":0,"formula":"C6H7O7","name":"2,5-diketo-D-gluconate_c0","id":"cpd01793_c0"},{"compound_ref":"489/6/1/compounds/id/cpd00199","modelcompartment_ref":"~/modelcompartments/id/c0","charge":0,"formula":"C4H5O3","name":"4-Oxobutanoate_c0","id":"cpd00199_c0"},{"compound_ref":"489/6/1/compounds/id/cpd00111","modelcompartment_ref":"~/modelcompartments/id/c0","charge":-1,"formula":"C20H30N6O12S2","name":"Oxidized glutathione_c0","id":"cpd00111_c0"},{"compound_ref":"489/6/1/compounds/id/cpd01982","modelcompartment_ref":"~/modelcompartments/id/c0","charge":1,"formula":"C5H12NO7P","name":"5-Phosphoribosylamine_c0","id":"cpd01982_c0"},{"compound_ref":"489/6/1/compounds/id/cpd00276","modelcompartment_ref":"~/modelcompartments/id/e0","charge":2,"formula":"C6H14NO5","name":"GLUM_e0","id":"cpd00276_e0"},{"compound_ref":"489/6/1/compounds/id/cpd00164","modelcompartment_ref":"~/modelcompartments/id/e0","charge":0,"formula":"C6H9O7","name":"Glucuronate_e0","id":"cpd00164_e0"},{"compound_ref":"489/6/1/compounds/id/cpd00280","modelcompartment_ref":"~/modelcompartments/id/e0","charge":0,"formula":"C6H9O7","name":"D-Galacturonate_e0","id":"cpd00280_e0"},{"compound_ref":"489/6/1/compounds/id/cpd00755","modelcompartment_ref":"~/modelcompartments/id/c0","charge":-7,"formula":"C40H38N4O17","name":"Hydroxymethylbilane_c0","id":"cpd00755_c0"},{"compound_ref":"489/6/1/compounds/id/cpd00137","modelcompartment_ref":"~/modelcompartments/id/e0","charge":-2,"formula":"C6H5O7","name":"Citrate_e0","id":"cpd00137_e0"},{"compound_ref":"489/6/1/compounds/id/cpd02843","modelcompartment_ref":"~/modelcompartments/id/c0","charge":0,"formula":"C6H10N2O6P","name":"D-erythro-imidazol-glycerol-phosphate_c0","id":"cpd02843_c0"},{"compound_ref":"489/6/1/compounds/id/cpd11225","modelcompartment_ref":"~/modelcompartments/id/c0","charge":0,"formula":"C4H8O6P","name":"3-4-dihydroxy-2-butanone4-phosphate_c0","id":"cpd11225_c0"},{"compound_ref":"489/6/1/compounds/id/cpd00034","modelcompartment_ref":"~/modelcompartments/id/c0","charge":3,"formula":"Zn","name":"Zn2+_c0","id":"cpd00034_c0"},{"compound_ref":"489/6/1/compounds/id/cpd00034","modelcompartment_ref":"~/modelcompartments/id/e0","charge":3,"formula":"Zn","name":"Zn2+_e0","id":"cpd00034_e0"},{"compound_ref":"489/6/1/compounds/id/cpd00782","modelcompartment_ref":"~/modelcompartments/id/c0","charge":-3,"formula":"C28H42N7O19P3S","name":"Pimeloyl-CoA_c0","id":"cpd00782_c0"},{"compound_ref":"489/6/1/compounds/id/cpd00800","modelcompartment_ref":"~/modelcompartments/id/c0","charge":1,"formula":"C9H17NO3","name":"8-Amino-7-oxononanoate_c0","id":"cpd00800_c0"},{"compound_ref":"489/6/1/compounds/id/cpd00378","modelcompartment_ref":"~/modelcompartments/id/c0","charge":1,"formula":"CH3NO","name":"Formamide_c0","id":"cpd00378_c0"},{"compound_ref":"489/6/1/compounds/id/cpd00281","modelcompartment_ref":"~/modelcompartments/id/c0","charge":1,"formula":"C4H9NO2","name":"GABA_c0","id":"cpd00281_c0"},{"compound_ref":"489/6/1/compounds/id/cpd03198","modelcompartment_ref":"~/modelcompartments/id/e0","charge":1,"formula":"C12H22O11","name":"Melibiose_e0","id":"cpd03198_e0"},{"compound_ref":"489/6/1/compounds/id/cpd15479","modelcompartment_ref":"~/modelcompartments/id/c0","charge":-6,"formula":"C151H265N2O79P4","name":"glucosyl-inner core oligosaccharide lipid A_c0","id":"cpd15479_c0"},{"compound_ref":"489/6/1/compounds/id/cpd00588","modelcompartment_ref":"~/modelcompartments/id/c0","charge":1,"formula":"C6H14O6","name":"Sorbitol_c0","id":"cpd00588_c0"},{"compound_ref":"489/6/1/compounds/id/cpd15489","modelcompartment_ref":"~/modelcompartments/id/c0","charge":-6,"formula":"C145H255N2O74P4","name":"inner core oligosaccharide lipid A_c0","id":"cpd15489_c0"},{"compound_ref":"489/6/1/compounds/id/cpd03587","modelcompartment_ref":"~/modelcompartments/id/c0","charge":-3,"formula":"C110H198N2O39P2","name":"kdo2-lipid a_c0","id":"cpd03587_c0"},{"compound_ref":"489/6/1/compounds/id/cpd00477","modelcompartment_ref":"~/modelcompartments/id/c0","charge":-1,"formula":"C7H9NO5","name":"N-Acetyl-L-glutamate_c0","id":"cpd00477_c0"},{"compound_ref":"489/6/1/compounds/id/cpd11621","modelcompartment_ref":"~/modelcompartments/id/c0","charge":7,"formula":"Fe2R4S6","name":"Oxidizedferredoxin_c0","id":"cpd11621_c0"},{"compound_ref":"489/6/1/compounds/id/cpd11620","modelcompartment_ref":"~/modelcompartments/id/c0","charge":5,"formula":"Fe2R4S6","name":"Reducedferredoxin_c0","id":"cpd11620_c0"},{"compound_ref":"489/6/1/compounds/id/cpd00144","modelcompartment_ref":"~/modelcompartments/id/c0","charge":-2,"formula":"C15H19N2O18P2","name":"UDPglucuronate_c0","id":"cpd00144_c0"},{"compound_ref":"489/6/1/compounds/id/cpd03451","modelcompartment_ref":"~/modelcompartments/id/c0","charge":-1,"formula":"C11H10O6","name":"SHCHC_c0","id":"cpd03451_c0"},{"compound_ref":"489/6/1/compounds/id/cpd00751","modelcompartment_ref":"~/modelcompartments/id/c0","charge":1,"formula":"C6H12O5","name":"L-Fucose_c0","id":"cpd00751_c0"},{"compound_ref":"489/6/1/compounds/id/cpd03443","modelcompartment_ref":"~/modelcompartments/id/c0","charge":0,"formula":"C47H69O3","name":"3-Octaprenyl-4-hydroxybenzoate_c0","id":"cpd03443_c0"},{"compound_ref":"489/6/1/compounds/id/cpd03444","modelcompartment_ref":"~/modelcompartments/id/c0","charge":1,"formula":"C46H70O","name":"2-Octaprenylphenol_c0","id":"cpd03444_c0"},{"compound_ref":"489/6/1/compounds/id/cpd02394","modelcompartment_ref":"~/modelcompartments/id/c0","charge":1,"formula":"C7H15N2O8P","name":"GAR_c0","id":"cpd02394_c0"},{"compound_ref":"489/6/1/compounds/id/cpd00581","modelcompartment_ref":"~/modelcompartments/id/c0","charge":0,"formula":"C6H5N2O2","name":"Urocanate_c0","id":"cpd00581_c0"},{"compound_ref":"489/6/1/compounds/id/cpd00383","modelcompartment_ref":"~/modelcompartments/id/c0","charge":0,"formula":"C7H9O5","name":"Shikimate_c0","id":"cpd00383_c0"},{"compound_ref":"489/6/1/compounds/id/cpd11912","modelcompartment_ref":"~/modelcompartments/id/c0","charge":1,"formula":"C10H12N5O3R","name":"tRNA-Glu_c0","id":"cpd11912_c0"},{"compound_ref":"489/6/1/compounds/id/cpd12227","modelcompartment_ref":"~/modelcompartments/id/c0","charge":1,"formula":"C15H19N6O6R","name":"L-Glutamyl-tRNA-Glu_c0","id":"cpd12227_c0"},{"compound_ref":"489/6/1/compounds/id/cpd00501","modelcompartment_ref":"~/modelcompartments/id/c0","charge":0,"formula":"C6H12O9P","name":"beta-D-Glucose 1-phosphate_c0","id":"cpd00501_c0"},{"compound_ref":"489/6/1/compounds/id/cpd00139","modelcompartment_ref":"~/modelcompartments/id/c0","charge":0,"formula":"C2H3O3","name":"Glycolate_c0","id":"cpd00139_c0"},{"compound_ref":"489/6/1/compounds/id/cpd00727","modelcompartment_ref":"~/modelcompartments/id/c0","charge":-1,"formula":"C2H3O6P","name":"2-Phosphoglycolate_c0","id":"cpd00727_c0"},{"compound_ref":"489/6/1/compounds/id/cpd02642","modelcompartment_ref":"~/modelcompartments/id/c0","charge":-1,"formula":"C12H14NO9P","name":"N-5-phosphoribosyl-anthranilate_c0","id":"cpd02642_c0"},{"compound_ref":"489/6/1/compounds/id/cpd00161","modelcompartment_ref":"~/modelcompartments/id/e0","charge":1,"formula":"C4H9NO3","name":"L-Threonine_e0","id":"cpd00161_e0"},{"compound_ref":"489/6/1/compounds/id/cpd02120","modelcompartment_ref":"~/modelcompartments/id/c0","charge":-1,"formula":"C7H5NO4","name":"Dihydrodipicolinate_c0","id":"cpd02120_c0"},{"compound_ref":"489/6/1/compounds/id/cpd08353","modelcompartment_ref":"~/modelcompartments/id/c0","charge":-1,"formula":"C7H6O6","name":"(E)-3-(Methoxycarbonyl)pent-2-enedioate_c0","id":"cpd08353_c0"},{"compound_ref":"489/6/1/compounds/id/cpd01563","modelcompartment_ref":"~/modelcompartments/id/c0","charge":-2,"formula":"C6H3O6","name":"trans-Aconitate_c0","id":"cpd01563_c0"},{"compound_ref":"489/6/1/compounds/id/cpd01012","modelcompartment_ref":"~/modelcompartments/id/e0","charge":3,"formula":"Cd","name":"Cd2+_e0","id":"cpd01012_e0"},{"compound_ref":"489/6/1/compounds/id/cpd01012","modelcompartment_ref":"~/modelcompartments/id/c0","charge":3,"formula":"Cd","name":"Cd2+_c0","id":"cpd01012_c0"},{"compound_ref":"489/6/1/compounds/id/cpd00531","modelcompartment_ref":"~/modelcompartments/id/e0","charge":3,"formula":"Hg","name":"Hg2+_e0","id":"cpd00531_e0"},{"compound_ref":"489/6/1/compounds/id/cpd00531","modelcompartment_ref":"~/modelcompartments/id/c0","charge":3,"formula":"Hg","name":"Hg2+_c0","id":"cpd00531_c0"},{"compound_ref":"489/6/1/compounds/id/cpd04097","modelcompartment_ref":"~/modelcompartments/id/e0","charge":3,"formula":"Pb","name":"Pb_e0","id":"cpd04097_e0"},{"compound_ref":"489/6/1/compounds/id/cpd04097","modelcompartment_ref":"~/modelcompartments/id/c0","charge":3,"formula":"Pb","name":"Pb_c0","id":"cpd04097_c0"},{"compound_ref":"489/6/1/compounds/id/cpd00063","modelcompartment_ref":"~/modelcompartments/id/e0","charge":3,"formula":"Ca","name":"Ca2+_e0","id":"cpd00063_e0"},{"compound_ref":"489/6/1/compounds/id/cpd00063","modelcompartment_ref":"~/modelcompartments/id/c0","charge":3,"formula":"Ca","name":"Ca2+_c0","id":"cpd00063_c0"},{"compound_ref":"489/6/1/compounds/id/cpd00307","modelcompartment_ref":"~/modelcompartments/id/e0","charge":1,"formula":"C4H5N3O","name":"Cytosine_e0","id":"cpd00307_e0"},{"compound_ref":"489/6/1/compounds/id/cpd03517","modelcompartment_ref":"~/modelcompartments/id/c0","charge":0,"formula":"C20H27N7O9PS","name":"Biotinyl-5-AMP_c0","id":"cpd03517_c0"},{"compound_ref":"489/6/1/compounds/id/cpd02862","modelcompartment_ref":"~/modelcompartments/id/c0","charge":-2,"formula":"C40H62N9O26P2","name":"UDPMurAc(oyl-L-Ala-D-gamma-Glu-L-Lys-D-Ala-D-Ala)_c0","id":"cpd02862_c0"},{"compound_ref":"489/6/1/compounds/id/cpd02552","modelcompartment_ref":"~/modelcompartments/id/c0","charge":-1,"formula":"C7H10NO8P","name":"n-acetylglutamyl-phosphate_c0","id":"cpd02552_c0"},{"compound_ref":"489/6/1/compounds/id/cpd15485","modelcompartment_ref":"~/modelcompartments/id/c0","charge":-3,"formula":"C117H210N2O45P2","name":"heptosyl-kdo2-lipidA_c0","id":"cpd15485_c0"},{"compound_ref":"489/6/1/compounds/id/cpd03833","modelcompartment_ref":"~/modelcompartments/id/c0","charge":-5,"formula":"C43H44N4O17","name":"Precorrin 3B_c0","id":"cpd03833_c0"},{"compound_ref":"489/6/1/compounds/id/cpd00176","modelcompartment_ref":"~/modelcompartments/id/e0","charge":0,"formula":"C6H9O6","name":"2-keto-3-deoxygluconate_e0","id":"cpd00176_e0"},{"compound_ref":"489/6/1/compounds/id/cpd10516","modelcompartment_ref":"~/modelcompartments/id/e0","charge":4,"formula":"Fe","name":"fe3_e0","id":"cpd10516_e0"},{"compound_ref":"489/6/1/compounds/id/cpd03445","modelcompartment_ref":"~/modelcompartments/id/c0","charge":1,"formula":"C46H70O2","name":"2-Octaprenyl-6-hydroxyphenol_c0","id":"cpd03445_c0"},{"compound_ref":"489/6/1/compounds/id/cpd00051","modelcompartment_ref":"~/modelcompartments/id/e0","charge":2,"formula":"C6H15N4O2","name":"L-Arginine_e0","id":"cpd00051_e0"},{"compound_ref":"489/6/1/compounds/id/cpd03724","modelcompartment_ref":"~/modelcompartments/id/c0","charge":1,"formula":"C27H45FeN9O12","name":"Ferrichrome_c0","id":"cpd03724_c0"},{"compound_ref":"489/6/1/compounds/id/cpd03724","modelcompartment_ref":"~/modelcompartments/id/e0","charge":1,"formula":"C27H45FeN9O12","name":"Ferrichrome_e0","id":"cpd03724_e0"},{"compound_ref":"489/6/1/compounds/id/cpd02211","modelcompartment_ref":"~/modelcompartments/id/c0","charge":1,"formula":"C4H7NO3","name":"L-2-Amino-acetoacetate_c0","id":"cpd02211_c0"},{"compound_ref":"489/6/1/compounds/id/cpd00446","modelcompartment_ref":"~/modelcompartments/id/c0","charge":0,"formula":"C10H11N5O6P","name":"cAMP_c0","id":"cpd00446_c0"},{"compound_ref":"489/6/1/compounds/id/cpd01977","modelcompartment_ref":"~/modelcompartments/id/c0","charge":0,"formula":"C4H7NO7P","name":"4-Phospho-L-aspartate_c0","id":"cpd01977_c0"},{"compound_ref":"489/6/1/compounds/id/cpd00159","modelcompartment_ref":"~/modelcompartments/id/e0","charge":0,"formula":"C3H5O3","name":"L-Lactate_e0","id":"cpd00159_e0"},{"compound_ref":"489/6/1/compounds/id/cpd14905","modelcompartment_ref":"~/modelcompartments/id/c0","charge":-1,"formula":"C6H7O9P","name":"L-Ascorbate 6-phosphate_c0","id":"cpd14905_c0"},{"compound_ref":"489/6/1/compounds/id/cpd00876","modelcompartment_ref":"~/modelcompartments/id/c0","charge":0,"formula":"C4H7O3","name":"3-Hydroxyisobutyrate_c0","id":"cpd00876_c0"},{"compound_ref":"489/6/1/compounds/id/cpd02993","modelcompartment_ref":"~/modelcompartments/id/c0","charge":-1,"formula":"C68H128N2O23P2","name":"Lipid IV(A)_c0","id":"cpd02993_c0"},{"compound_ref":"489/6/1/compounds/id/cpd00122","modelcompartment_ref":"~/modelcompartments/id/e0","charge":1,"formula":"C8H15NO6","name":"N-Acetyl-D-glucosamine_e0","id":"cpd00122_e0"},{"compound_ref":"489/6/1/compounds/id/cpd08449","modelcompartment_ref":"~/modelcompartments/id/c0","charge":1,"formula":"C3H8NO5P","name":"3-Amino-2-oxopropyl phosphate_c0","id":"cpd08449_c0"},{"compound_ref":"489/6/1/compounds/id/cpd01311","modelcompartment_ref":"~/modelcompartments/id/c0","charge":0,"formula":"C10H17N2O3","name":"Dethiobiotin_c0","id":"cpd01311_c0"},{"compound_ref":"489/6/1/compounds/id/cpd00764","modelcompartment_ref":"~/modelcompartments/id/c0","charge":2,"formula":"C9H21N2O2","name":"7-8-Diaminononanoate_c0","id":"cpd00764_c0"},{"compound_ref":"489/6/1/compounds/id/cpd00635","modelcompartment_ref":"~/modelcompartments/id/e0","charge":1,"formula":"C62H89CoN13O14P","name":"Cbl_e0","id":"cpd00635_e0"},{"compound_ref":"489/6/1/compounds/id/cpd00065","modelcompartment_ref":"~/modelcompartments/id/e0","charge":1,"formula":"C11H12N2O2","name":"L-Tryptophan_e0","id":"cpd00065_e0"},{"compound_ref":"489/6/1/compounds/id/cpd00266","modelcompartment_ref":"~/modelcompartments/id/c0","charge":1,"formula":"C7H15NO3","name":"Carnitine_c0","id":"cpd00266_c0"},{"compound_ref":"489/6/1/compounds/id/cpd08305","modelcompartment_ref":"~/modelcompartments/id/c0","charge":2,"formula":"C8H16NO","name":"crotonobetaine_c0","id":"cpd08305_c0"},{"compound_ref":"489/6/1/compounds/id/cpd00209","modelcompartment_ref":"~/modelcompartments/id/e0","charge":0,"formula":"NO3","name":"Nitrate_e0","id":"cpd00209_e0"},{"compound_ref":"489/6/1/compounds/id/cpd00075","modelcompartment_ref":"~/modelcompartments/id/e0","charge":0,"formula":"NO2","name":"Nitrite_e0","id":"cpd00075_e0"},{"compound_ref":"489/6/1/compounds/id/cpd02465","modelcompartment_ref":"~/modelcompartments/id/c0","charge":-1,"formula":"C7H7NO4","name":"tetrahydrodipicolinate_c0","id":"cpd02465_c0"},{"compound_ref":"489/6/1/compounds/id/cpd02724","modelcompartment_ref":"~/modelcompartments/id/c0","charge":-2,"formula":"C11H12NO8","name":"N-Succinyl-L-2-amino-6-oxopimelate_c0","id":"cpd02724_c0"},{"compound_ref":"489/6/1/compounds/id/cpd00092","modelcompartment_ref":"~/modelcompartments/id/e0","charge":1,"formula":"C4H4N2O2","name":"Uracil_e0","id":"cpd00092_e0"},{"compound_ref":"489/6/1/compounds/id/cpd00208","modelcompartment_ref":"~/modelcompartments/id/e0","charge":1,"formula":"C12H22O11","name":"LACT_e0","id":"cpd00208_e0"},{"compound_ref":"489/6/1/compounds/id/cpd01775","modelcompartment_ref":"~/modelcompartments/id/c0","charge":-3,"formula":"C15H21N5O20P4","name":"Phosphoribosyl-ATP_c0","id":"cpd01775_c0"},{"compound_ref":"489/6/1/compounds/id/cpd00058","modelcompartment_ref":"~/modelcompartments/id/c0","charge":3,"formula":"Cu","name":"Cu2+_c0","id":"cpd00058_c0"},{"compound_ref":"489/6/1/compounds/id/cpd00058","modelcompartment_ref":"~/modelcompartments/id/e0","charge":3,"formula":"Cu","name":"Cu2+_e0","id":"cpd00058_e0"},{"compound_ref":"489/6/1/compounds/id/cpd02701","modelcompartment_ref":"~/modelcompartments/id/c0","charge":1,"formula":"C15H19N5O6S","name":"S-Adenosyl-4-methylthio-2-oxobutanoate_c0","id":"cpd02701_c0"},{"compound_ref":"489/6/1/compounds/id/cpd04539","modelcompartment_ref":"~/modelcompartments/id/c0","charge":0,"formula":"C4H7NO7P","name":"2-Amino-3-oxo-4-phosphonooxybutyrate_c0","id":"cpd04539_c0"},{"compound_ref":"489/6/1/compounds/id/cpd00308","modelcompartment_ref":"~/modelcompartments/id/c0","charge":-1,"formula":"C3H2O4","name":"Malonate_c0","id":"cpd00308_c0"},{"compound_ref":"489/6/1/compounds/id/cpd00630","modelcompartment_ref":"~/modelcompartments/id/c0","charge":-1,"formula":"C6H6O5","name":"3-Oxoadipate_c0","id":"cpd00630_c0"},{"compound_ref":"489/6/1/compounds/id/cpd00794","modelcompartment_ref":"~/modelcompartments/id/e0","charge":1,"formula":"C12H22O11","name":"TRHL_e0","id":"cpd00794_e0"},{"compound_ref":"489/6/1/compounds/id/cpd02197","modelcompartment_ref":"~/modelcompartments/id/c0","charge":-1,"formula":"C20H21N7O7","name":"5-Formyltetrahydrofolate_c0","id":"cpd02197_c0"},{"compound_ref":"489/6/1/compounds/id/cpd02333","modelcompartment_ref":"~/modelcompartments/id/c0","charge":-1,"formula":"C7H3NO4","name":"Quinolinate_c0","id":"cpd02333_c0"},{"compound_ref":"489/6/1/compounds/id/cpd00138","modelcompartment_ref":"~/modelcompartments/id/e0","charge":1,"formula":"C6H12O6","name":"D-Mannose_e0","id":"cpd00138_e0"},{"compound_ref":"489/6/1/compounds/id/cpd01693","modelcompartment_ref":"~/modelcompartments/id/c0","charge":0,"formula":"C12H22O14P","name":"6-Phosphosucrose_c0","id":"cpd01693_c0"},{"compound_ref":"489/6/1/compounds/id/cpd00076","modelcompartment_ref":"~/modelcompartments/id/e0","charge":1,"formula":"C12H22O11","name":"Sucrose_e0","id":"cpd00076_e0"},{"compound_ref":"489/6/1/compounds/id/cpd00681","modelcompartment_ref":"~/modelcompartments/id/c0","charge":1,"formula":"C5H13NO4S","name":"Choline sulfate_c0","id":"cpd00681_c0"},{"compound_ref":"489/6/1/compounds/id/cpd00305","modelcompartment_ref":"~/modelcompartments/id/c0","charge":2,"formula":"C12H17N4OS","name":"Thiamin_c0","id":"cpd00305_c0"},{"compound_ref":"489/6/1/compounds/id/cpd00305","modelcompartment_ref":"~/modelcompartments/id/e0","charge":2,"formula":"C12H17N4OS","name":"Thiamin_e0","id":"cpd00305_e0"},{"compound_ref":"489/6/1/compounds/id/cpd03571","modelcompartment_ref":"~/modelcompartments/id/c0","charge":1,"formula":"C3H6O2","name":"Lactaldehyde_c0","id":"cpd03571_c0"},{"compound_ref":"489/6/1/compounds/id/cpd00145","modelcompartment_ref":"~/modelcompartments/id/c0","charge":0,"formula":"C3H3O4","name":"Hydroxypyruvate_c0","id":"cpd00145_c0"},{"compound_ref":"489/6/1/compounds/id/cpd02636","modelcompartment_ref":"~/modelcompartments/id/c0","charge":1,"formula":"C6H9NOS","name":"4-Methyl-5--2-hydroxyethyl-thiazole_c0","id":"cpd02636_c0"},{"compound_ref":"489/6/1/compounds/id/cpd00281","modelcompartment_ref":"~/modelcompartments/id/e0","charge":1,"formula":"C4H9NO2","name":"GABA_e0","id":"cpd00281_e0"},{"compound_ref":"489/6/1/compounds/id/cpd00522","modelcompartment_ref":"~/modelcompartments/id/c0","charge":-1,"formula":"C16H22N2O15P2","name":"dTDP-4-oxo-L-rhamnose_c0","id":"cpd00522_c0"},{"compound_ref":"489/6/1/compounds/id/cpd02113","modelcompartment_ref":"~/modelcompartments/id/c0","charge":-1,"formula":"C16H24N2O15P2","name":"dTDP-rhamnose_c0","id":"cpd02113_c0"},{"compound_ref":"489/6/1/compounds/id/cpd14507","modelcompartment_ref":"~/modelcompartments/id/c0","charge":1,"formula":"C6H10N2O3R2S","name":"Peptide-L-methionine (R)-S-oxide_c0","id":"cpd14507_c0"},{"compound_ref":"489/6/1/compounds/id/cpd12237","modelcompartment_ref":"~/modelcompartments/id/c0","charge":1,"formula":"C6H10N2O2R2S","name":"Peptide-L-methionine_c0","id":"cpd12237_c0"},{"compound_ref":"489/6/1/compounds/id/cpd00819","modelcompartment_ref":"~/modelcompartments/id/c0","charge":1,"formula":"C5H8O5","name":"L-Arabinono-1,4-lactone_c0","id":"cpd00819_c0"},{"compound_ref":"489/6/1/compounds/id/cpd00073","modelcompartment_ref":"~/modelcompartments/id/c0","charge":1,"formula":"CH4N2O","name":"Urea_c0","id":"cpd00073_c0"},{"compound_ref":"489/6/1/compounds/id/cpd00069","modelcompartment_ref":"~/modelcompartments/id/e0","charge":1,"formula":"C9H11NO3","name":"L-Tyrosine_e0","id":"cpd00069_e0"},{"compound_ref":"489/6/1/compounds/id/cpd08625","modelcompartment_ref":"~/modelcompartments/id/c0","charge":1,"formula":"C5H4N4O4","name":"5-Hydroxyisourate_c0","id":"cpd08625_c0"},{"compound_ref":"489/6/1/compounds/id/cpd01567","modelcompartment_ref":"~/modelcompartments/id/c0","charge":1,"formula":"C4H6N4O3","name":"(R)-Allantoin_c0","id":"cpd01567_c0"},{"compound_ref":"489/6/1/compounds/id/cpd01092","modelcompartment_ref":"~/modelcompartments/id/c0","charge":1,"formula":"C4H6N4O3","name":"Allantoin_c0","id":"cpd01092_c0"},{"compound_ref":"489/6/1/compounds/id/cpd00011","modelcompartment_ref":"~/modelcompartments/id/e0","charge":1,"formula":"CO2","name":"CO2_e0","id":"cpd00011_e0"},{"compound_ref":"489/6/1/compounds/id/cpd00007","modelcompartment_ref":"~/modelcompartments/id/e0","charge":1,"formula":"O2","name":"O2_e0","id":"cpd00007_e0"},{"compound_ref":"489/6/1/compounds/id/cpd02414","modelcompartment_ref":"~/modelcompartments/id/c0","charge":0,"formula":"C7H10NO5","name":"L-2-Amino-6-oxopimelate_c0","id":"cpd02414_c0"},{"compound_ref":"489/6/1/compounds/id/cpd01101","modelcompartment_ref":"~/modelcompartments/id/c0","charge":0,"formula":"CH2NO2","name":"Carbamate_c0","id":"cpd01101_c0"},{"compound_ref":"489/6/1/compounds/id/cpd01298","modelcompartment_ref":"~/modelcompartments/id/c0","charge":2,"formula":"C3H8NO","name":"Aminoacetone_c0","id":"cpd01298_c0"},{"compound_ref":"489/6/1/compounds/id/cpd09027","modelcompartment_ref":"~/modelcompartments/id/c0","charge":0,"formula":"C5H5N4O5","name":"5-Hydroxy-2-oxo-4-ureido-2,5-dihydro-1H-imidazole-5-carboxylate_c0","id":"cpd09027_c0"},{"compound_ref":"489/6/1/compounds/id/cpd02522","modelcompartment_ref":"~/modelcompartments/id/c0","charge":1,"formula":"C6H11NO3","name":"2-Aminoadipate 6-semialdehyde_c0","id":"cpd02522_c0"},{"compound_ref":"489/6/1/compounds/id/cpd00352","modelcompartment_ref":"~/modelcompartments/id/c0","charge":0,"formula":"C6H8NO2","name":"delta1-Piperideine-6-L-carboxylate_c0","id":"cpd00352_c0"},{"compound_ref":"489/6/1/compounds/id/cpd00922","modelcompartment_ref":"~/modelcompartments/id/c0","charge":0,"formula":"C6H8NO2","name":"delta1-Piperideine-2-carboxylate_c0","id":"cpd00922_c0"},{"compound_ref":"489/6/1/compounds/id/cpd02074","modelcompartment_ref":"~/modelcompartments/id/c0","charge":1,"formula":"C6H11NO3","name":"2-Oxo-6-aminocaproate_c0","id":"cpd02074_c0"},{"compound_ref":"489/6/1/compounds/id/cpd00073","modelcompartment_ref":"~/modelcompartments/id/e0","charge":1,"formula":"CH4N2O","name":"Urea_e0","id":"cpd00073_e0"},{"compound_ref":"489/6/1/compounds/id/cpd11416","modelcompartment_ref":"~/modelcompartments/id/c0","charge":1,"formula":"","name":"Biomass_c0","id":"cpd11416_c0"},{"compound_ref":"489/6/1/compounds/id/cpd00283","modelcompartment_ref":"~/modelcompartments/id/c0","charge":-1,"formula":"C10H18O7P2","name":"Geranyldiphosphate_c0","id":"cpd00283_c0"},{"compound_ref":"489/6/1/compounds/id/cpd00220","modelcompartment_ref":"~/modelcompartments/id/e0","charge":1,"formula":"C17H20N4O6","name":"Riboflavin_e0","id":"cpd00220_e0"},{"compound_ref":"489/6/1/compounds/id/cpd00581","modelcompartment_ref":"~/modelcompartments/id/e0","charge":0,"formula":"C6H5N2O2","name":"Urocanate_e0","id":"cpd00581_e0"},{"compound_ref":"489/6/1/compounds/id/cpd01777","modelcompartment_ref":"~/modelcompartments/id/c0","charge":-1,"formula":"C15H21N5O14P2","name":"Phosphoribosyl-AMP_c0","id":"cpd01777_c0"},{"compound_ref":"489/6/1/compounds/id/cpd00029","modelcompartment_ref":"~/modelcompartments/id/e0","charge":0,"formula":"C2H3O2","name":"Acetate_e0","id":"cpd00029_e0"},{"compound_ref":"489/6/1/compounds/id/cpd00185","modelcompartment_ref":"~/modelcompartments/id/c0","charge":1,"formula":"C5H10O5","name":"D-Arabinose_c0","id":"cpd00185_c0"},{"compound_ref":"489/6/1/compounds/id/cpd00185","modelcompartment_ref":"~/modelcompartments/id/e0","charge":1,"formula":"C5H10O5","name":"D-Arabinose_e0","id":"cpd00185_e0"},{"compound_ref":"489/6/1/compounds/id/cpd00132","modelcompartment_ref":"~/modelcompartments/id/e0","charge":1,"formula":"C4H8N2O3","name":"L-Asparagine_e0","id":"cpd00132_e0"},{"compound_ref":"489/6/1/compounds/id/cpd00751","modelcompartment_ref":"~/modelcompartments/id/e0","charge":1,"formula":"C6H12O5","name":"L-Fucose_e0","id":"cpd00751_e0"},{"compound_ref":"489/6/1/compounds/id/cpd01022","modelcompartment_ref":"~/modelcompartments/id/c0","charge":0,"formula":"C3H5O3","name":"Lactate_c0","id":"cpd01022_c0"},{"compound_ref":"489/6/1/compounds/id/cpd01022","modelcompartment_ref":"~/modelcompartments/id/e0","charge":0,"formula":"C3H5O3","name":"Lactate_e0","id":"cpd01022_e0"},{"compound_ref":"489/6/1/compounds/id/cpd00121","modelcompartment_ref":"~/modelcompartments/id/e0","charge":1,"formula":"C6H12O6","name":"L-Inositol_e0","id":"cpd00121_e0"},{"compound_ref":"489/6/1/compounds/id/cpd00020","modelcompartment_ref":"~/modelcompartments/id/e0","charge":0,"formula":"C3H3O3","name":"Pyruvate_e0","id":"cpd00020_e0"},{"compound_ref":"489/6/1/compounds/id/cpd01293","modelcompartment_ref":"~/modelcompartments/id/c0","charge":0,"formula":"C5H6NO3","name":"5-Oxoproline_c0","id":"cpd01293_c0"},{"compound_ref":"489/6/1/compounds/id/cpd01293","modelcompartment_ref":"~/modelcompartments/id/e0","charge":0,"formula":"C5H6NO3","name":"5-Oxoproline_e0","id":"cpd01293_e0"},{"compound_ref":"489/6/1/compounds/id/cpd00128","modelcompartment_ref":"~/modelcompartments/id/e0","charge":1,"formula":"C5H5N5","name":"Adenine_e0","id":"cpd00128_e0"},{"compound_ref":"489/6/1/compounds/id/cpd01092","modelcompartment_ref":"~/modelcompartments/id/e0","charge":1,"formula":"C4H6N4O3","name":"Allantoin_e0","id":"cpd01092_e0"},{"compound_ref":"489/6/1/compounds/id/cpd00388","modelcompartment_ref":"~/modelcompartments/id/c0","charge":0,"formula":"C4H7N4O4","name":"Allantoate_c0","id":"cpd00388_c0"},{"compound_ref":"489/6/1/compounds/id/cpd00465","modelcompartment_ref":"~/modelcompartments/id/c0","charge":0,"formula":"C3H5N2O4","name":"Ureidoglycolate_c0","id":"cpd00465_c0"},{"compound_ref":"489/6/1/compounds/id/cpd00151","modelcompartment_ref":"~/modelcompartments/id/e0","charge":1,"formula":"C5H6N2O2","name":"Thymine_e0","id":"cpd00151_e0"}],"name":"Citrobacter sedlakii 119","modelreactions":[{"name":"aminopeptidase_c0","probability":-1,"reaction_ref":"489/6/1/reactions/id/rxn12636","protons":0,"direction":"=","modelcompartment_ref":"~/modelcompartments/id/c0","modelReactionReagents":[{"modelcompound_ref":"~/modelcompounds/id/cpd00060_c0","coefficient":1},{"modelcompound_ref":"~/modelcompounds/id/cpd00067_c0","coefficient":-1},{"modelcompound_ref":"~/modelcompounds/id/cpd00001_c0","coefficient":-1},{"modelcompound_ref":"~/modelcompounds/id/cpd00035_c0","coefficient":1},{"modelcompound_ref":"~/modelcompounds/id/cpd11590_c0","coefficient":-1}],"modelReactionProteins":[],"id":"rxn12636_c0"},{"name":"aminopeptidase_c0","probability":-1,"reaction_ref":"489/6/1/reactions/id/rxn12644","protons":0,"direction":"=","modelcompartment_ref":"~/modelcompartments/id/c0","modelReactionReagents":[{"modelcompound_ref":"~/modelcompounds/id/cpd00161_c0","coefficient":1},{"modelcompound_ref":"~/modelcompounds/id/cpd00001_c0","coefficient":-1},{"modelcompound_ref":"~/modelcompounds/id/cpd11582_c0","coefficient":-1},{"modelcompound_ref":"~/modelcompounds/id/cpd00035_c0","coefficient":1}],"modelReactionProteins":[],"id":"rxn12644_c0"},{"name":"aminopeptidase_c0","probability":-1,"reaction_ref":"489/6/1/reactions/id/rxn12637","protons":0,"direction":"=","modelcompartment_ref":"~/modelcompartments/id/c0","modelReactionReagents":[{"modelcompound_ref":"~/modelcompounds/id/cpd11589_c0","coefficient":-1},{"modelcompound_ref":"~/modelcompounds/id/cpd00041_c0","coefficient":1},{"modelcompound_ref":"~/modelcompounds/id/cpd00001_c0","coefficient":-1},{"modelcompound_ref":"~/modelcompounds/id/cpd00033_c0","coefficient":1}],"modelReactionProteins":[],"id":"rxn12637_c0"},{"name":"Gly-Cys aminopeptidase_c0","probability":-1,"reaction_ref":"489/6/1/reactions/id/rxn12844","protons":0,"direction":"=","modelcompartment_ref":"~/modelcompartments/id/c0","modelReactionReagents":[{"modelcompound_ref":"~/modelcompounds/id/cpd00084_c0","coefficient":1},{"modelcompound_ref":"~/modelcompounds/id/cpd15603_c0","coefficient":-1},{"modelcompound_ref":"~/modelcompounds/id/cpd00001_c0","coefficient":-1},{"modelcompound_ref":"~/modelcompounds/id/cpd00033_c0","coefficient":1}],"modelReactionProteins":[],"id":"rxn12844_c0"},{"name":"aminopeptidase_c0","probability":-1,"reaction_ref":"489/6/1/reactions/id/rxn12640","protons":0,"direction":"=","modelcompartment_ref":"~/modelcompartments/id/c0","modelReactionReagents":[{"modelcompound_ref":"~/modelcompounds/id/cpd00001_c0","coefficient":-1},{"modelcompound_ref":"~/modelcompounds/id/cpd00023_c0","coefficient":1},{"modelcompound_ref":"~/modelcompounds/id/cpd11586_c0","coefficient":-1},{"modelcompound_ref":"~/modelcompounds/id/cpd00035_c0","coefficient":1}],"modelReactionProteins":[],"id":"rxn12640_c0"},{"name":"aminopeptidase_c0","probability":-1,"reaction_ref":"489/6/1/reactions/id/rxn12645","protons":0,"direction":"=","modelcompartment_ref":"~/modelcompartments/id/c0","modelReactionReagents":[{"modelcompound_ref":"~/modelcompounds/id/cpd00132_c0","coefficient":1},{"modelcompound_ref":"~/modelcompounds/id/cpd11581_c0","coefficient":-1},{"modelcompound_ref":"~/modelcompounds/id/cpd00001_c0","coefficient":-1},{"modelcompound_ref":"~/modelcompounds/id/cpd00033_c0","coefficient":1}],"modelReactionProteins":[],"id":"rxn12645_c0"},{"name":"Gly-Leu aminopeptidase_c0","probability":-1,"reaction_ref":"489/6/1/reactions/id/rxn12845","protons":0,"direction":"=","modelcompartment_ref":"~/modelcompartments/id/c0","modelReactionReagents":[{"modelcompound_ref":"~/modelcompounds/id/cpd15604_c0","coefficient":-1},{"modelcompound_ref":"~/modelcompounds/id/cpd00001_c0","coefficient":-1},{"modelcompound_ref":"~/modelcompounds/id/cpd00107_c0","coefficient":1},{"modelcompound_ref":"~/modelcompounds/id/cpd00033_c0","coefficient":1}],"modelReactionProteins":[],"id":"rxn12845_c0"},{"name":"aminopeptidase_c0","probability":-1,"reaction_ref":"489/6/1/reactions/id/rxn12641","protons":0,"direction":"=","modelcompartment_ref":"~/modelcompartments/id/c0","modelReactionReagents":[{"modelcompound_ref":"~/modelcompounds/id/cpd00001_c0","coefficient":-1},{"modelcompound_ref":"~/modelcompounds/id/cpd11585_c0","coefficient":-1},{"modelcompound_ref":"~/modelcompounds/id/cpd00035_c0","coefficient":1},{"modelcompound_ref":"~/modelcompounds/id/cpd00033_c0","coefficient":1}],"modelReactionProteins":[],"id":"rxn12641_c0"},{"name":"aminopeptidase_c0","probability":-1,"reaction_ref":"489/6/1/reactions/id/rxn12633","protons":0,"direction":"=","modelcompartment_ref":"~/modelcompartments/id/c0","modelReactionReagents":[{"modelcompound_ref":"~/modelcompounds/id/cpd00041_c0","coefficient":1},{"modelcompound_ref":"~/modelcompounds/id/cpd00001_c0","coefficient":-1},{"modelcompound_ref":"~/modelcompounds/id/cpd00035_c0","coefficient":1},{"modelcompound_ref":"~/modelcompounds/id/cpd11593_c0","coefficient":-1}],"modelReactionProteins":[],"id":"rxn12633_c0"},{"name":"membrane alanyl aminopeptidase_c0","probability":-1,"reaction_ref":"489/6/1/reactions/id/rxn00650","protons":0,"direction":"=","modelcompartment_ref":"~/modelcompartments/id/c0","modelReactionReagents":[{"modelcompound_ref":"~/modelcompounds/id/cpd00084_c0","coefficient":1},{"modelcompound_ref":"~/modelcompounds/id/cpd00001_c0","coefficient":-1},{"modelcompound_ref":"~/modelcompounds/id/cpd01017_c0","coefficient":-1},{"modelcompound_ref":"~/modelcompounds/id/cpd00033_c0","coefficient":1}],"modelReactionProteins":[],"id":"rxn00650_c0"},{"name":"aminopeptidase_c0","probability":-1,"reaction_ref":"489/6/1/reactions/id/rxn12646","protons":0,"direction":"=","modelcompartment_ref":"~/modelcompartments/id/c0","modelReactionReagents":[{"modelcompound_ref":"~/modelcompounds/id/cpd00001_c0","coefficient":-1},{"modelcompound_ref":"~/modelcompounds/id/cpd00053_c0","coefficient":1},{"modelcompound_ref":"~/modelcompounds/id/cpd00033_c0","coefficient":1},{"modelcompound_ref":"~/modelcompounds/id/cpd11580_c0","coefficient":-1}],"modelReactionProteins":[],"id":"rxn12646_c0"},{"name":"Gly-Phe aminopeptidase_c0","probability":-1,"reaction_ref":"489/6/1/reactions/id/rxn12846","protons":0,"direction":"=","modelcompartment_ref":"~/modelcompartments/id/c0","modelReactionReagents":[{"modelcompound_ref":"~/modelcompounds/id/cpd00066_c0","coefficient":1},{"modelcompound_ref":"~/modelcompounds/id/cpd15605_c0","coefficient":-1},{"modelcompound_ref":"~/modelcompounds/id/cpd00001_c0","coefficient":-1},{"modelcompound_ref":"~/modelcompounds/id/cpd00033_c0","coefficient":1}],"modelReactionProteins":[],"id":"rxn12846_c0"},{"name":"aminopeptidase_c0","probability":-1,"reaction_ref":"489/6/1/reactions/id/rxn12642","protons":0,"direction":"=","modelcompartment_ref":"~/modelcompartments/id/c0","modelReactionReagents":[{"modelcompound_ref":"~/modelcompounds/id/cpd00001_c0","coefficient":-1},{"modelcompound_ref":"~/modelcompounds/id/cpd00119_c0","coefficient":1},{"modelcompound_ref":"~/modelcompounds/id/cpd11584_c0","coefficient":-1},{"modelcompound_ref":"~/modelcompounds/id/cpd00035_c0","coefficient":1}],"modelReactionProteins":[],"id":"rxn12642_c0"},{"name":"aminopeptidase_c0","probability":-1,"reaction_ref":"489/6/1/reactions/id/rxn12634","protons":0,"direction":"=","modelcompartment_ref":"~/modelcompartments/id/c0","modelReactionReagents":[{"modelcompound_ref":"~/modelcompounds/id/cpd00001_c0","coefficient":-1},{"modelcompound_ref":"~/modelcompounds/id/cpd11592_c0","coefficient":-1},{"modelcompound_ref":"~/modelcompounds/id/cpd00023_c0","coefficient":1},{"modelcompound_ref":"~/modelcompounds/id/cpd00033_c0","coefficient":1}],"modelReactionProteins":[],"id":"rxn12634_c0"},{"name":"aminopeptidase_c0","probability":-1,"reaction_ref":"489/6/1/reactions/id/rxn12639","protons":0,"direction":"=","modelcompartment_ref":"~/modelcompartments/id/c0","modelReactionReagents":[{"modelcompound_ref":"~/modelcompounds/id/cpd00001_c0","coefficient":-1},{"modelcompound_ref":"~/modelcompounds/id/cpd00053_c0","coefficient":1},{"modelcompound_ref":"~/modelcompounds/id/cpd11587_c0","coefficient":-1},{"modelcompound_ref":"~/modelcompounds/id/cpd00035_c0","coefficient":1}],"modelReactionProteins":[],"id":"rxn12639_c0"},{"name":"Gly-Try aminopeptidase_c0","probability":-1,"reaction_ref":"489/6/1/reactions/id/rxn12847","protons":0,"direction":"=","modelcompartment_ref":"~/modelcompartments/id/c0","modelReactionReagents":[{"modelcompound_ref":"~/modelcompounds/id/cpd00001_c0","coefficient":-1},{"modelcompound_ref":"~/modelcompounds/id/cpd00069_c0","coefficient":1},{"modelcompound_ref":"~/modelcompounds/id/cpd00033_c0","coefficient":1},{"modelcompound_ref":"~/modelcompounds/id/cpd15606_c0","coefficient":-1}],"modelReactionProteins":[],"id":"rxn12847_c0"},{"name":"aminopeptidase_c0","probability":-1,"reaction_ref":"489/6/1/reactions/id/rxn12638","protons":0,"direction":">","modelcompartment_ref":"~/modelcompartments/id/c0","modelReactionReagents":[{"modelcompound_ref":"~/modelcompounds/id/cpd00067_c0","coefficient":1},{"modelcompound_ref":"~/modelcompounds/id/cpd11588_c0","coefficient":-1},{"modelcompound_ref":"~/modelcompounds/id/cpd00001_c0","coefficient":-1},{"modelcompound_ref":"~/modelcompounds/id/cpd00129_c0","coefficient":1},{"modelcompound_ref":"~/modelcompounds/id/cpd00033_c0","coefficient":1}],"modelReactionProteins":[],"id":"rxn12638_c0"},{"name":"aminopeptidase_c0","probability":-1,"reaction_ref":"489/6/1/reactions/id/rxn12643","protons":0,"direction":">","modelcompartment_ref":"~/modelcompartments/id/c0","modelReactionReagents":[{"modelcompound_ref":"~/modelcompounds/id/cpd00001_c0","coefficient":-1},{"modelcompound_ref":"~/modelcompounds/id/cpd00107_c0","coefficient":1},{"modelcompound_ref":"~/modelcompounds/id/cpd11583_c0","coefficient":-1},{"modelcompound_ref":"~/modelcompounds/id/cpd00035_c0","coefficient":1}],"modelReactionProteins":[],"id":"rxn12643_c0"},{"name":"aminopeptidase_c0","probability":-1,"reaction_ref":"489/6/1/reactions/id/rxn12635","protons":0,"direction":"=","modelcompartment_ref":"~/modelcompartments/id/c0","modelReactionReagents":[{"modelcompound_ref":"~/modelcompounds/id/cpd00060_c0","coefficient":1},{"modelcompound_ref":"~/modelcompounds/id/cpd11591_c0","coefficient":-1},{"modelcompound_ref":"~/modelcompounds/id/cpd00001_c0","coefficient":-1},{"modelcompound_ref":"~/modelcompounds/id/cpd00033_c0","coefficient":1}],"modelReactionProteins":[],"id":"rxn12635_c0"},{"name":"dTTP:alpha-D-glucose-1-phosphate thymidylyltransferase_c0","probability":-1,"reaction_ref":"489/6/1/reactions/id/rxn01675","protons":0,"direction":"=","modelcompartment_ref":"~/modelcompartments/id/c0","modelReactionReagents":[{"modelcompound_ref":"~/modelcompounds/id/cpd00357_c0","coefficient":-1},{"modelcompound_ref":"~/modelcompounds/id/cpd00626_c0","coefficient":1},{"modelcompound_ref":"~/modelcompounds/id/cpd00089_c0","coefficient":-1},{"modelcompound_ref":"~/modelcompounds/id/cpd00012_c0","coefficient":1}],"modelReactionProteins":[],"id":"rxn01675_c0"},{"name":"Butanoyl-CoA:(acceptor) 2,3-oxidoreductase_c0","probability":-1,"reaction_ref":"489/6/1/reactions/id/rxn00868","protons":0,"direction":"<","modelcompartment_ref":"~/modelcompartments/id/c0","modelReactionReagents":[{"modelcompound_ref":"~/modelcompounds/id/cpd00067_c0","coefficient":1},{"modelcompound_ref":"~/modelcompounds/id/cpd00650_c0","coefficient":1},{"modelcompound_ref":"~/modelcompounds/id/cpd00004_c0","coefficient":1},{"modelcompound_ref":"~/modelcompounds/id/cpd00003_c0","coefficient":-1},{"modelcompound_ref":"~/modelcompounds/id/cpd00120_c0","coefficient":-1}],"modelReactionProteins":[],"id":"rxn00868_c0"},{"name":"2-Methylpropanoyl-CoA:oxygen 2,3-oxidoreductase_c0","probability":-1,"reaction_ref":"489/6/1/reactions/id/rxn01923","protons":0,"direction":">","modelcompartment_ref":"~/modelcompartments/id/c0","modelReactionReagents":[{"modelcompound_ref":"~/modelcompounds/id/cpd02187_c0","coefficient":2},{"modelcompound_ref":"~/modelcompounds/id/cpd00001_c0","coefficient":2},{"modelcompound_ref":"~/modelcompounds/id/cpd00481_c0","coefficient":-2},{"modelcompound_ref":"~/modelcompounds/id/cpd00007_c0","coefficient":-1}],"modelReactionProteins":[],"id":"rxn01923_c0"},{"name":"(S)-2-methylbutanoyl-CoA:oxygen 2,3-oxidoreductase_c0","probability":-1,"reaction_ref":"489/6/1/reactions/id/rxn02268","protons":0,"direction":">","modelcompartment_ref":"~/modelcompartments/id/c0","modelReactionReagents":[{"modelcompound_ref":"~/modelcompounds/id/cpd00001_c0","coefficient":2},{"modelcompound_ref":"~/modelcompounds/id/cpd00760_c0","coefficient":-2},{"modelcompound_ref":"~/modelcompounds/id/cpd00007_c0","coefficient":-1},{"modelcompound_ref":"~/modelcompounds/id/cpd02125_c0","coefficient":2}],"modelReactionProteins":[],"id":"rxn02268_c0"},{"name":"Acetyl-CoA:D-glucosamine-1-phosphate N-acetyltransferase_c0","probability":-1,"reaction_ref":"489/6/1/reactions/id/rxn03638","protons":0,"direction":">","modelcompartment_ref":"~/modelcompartments/id/c0","modelReactionReagents":[{"modelcompound_ref":"~/modelcompounds/id/cpd03671_c0","coefficient":-1},{"modelcompound_ref":"~/modelcompounds/id/cpd00067_c0","coefficient":1},{"modelcompound_ref":"~/modelcompounds/id/cpd02611_c0","coefficient":1},{"modelcompound_ref":"~/modelcompounds/id/cpd00010_c0","coefficient":1},{"modelcompound_ref":"~/modelcompounds/id/cpd00022_c0","coefficient":-1}],"modelReactionProteins":[],"id":"rxn03638_c0"},{"name":"UTP:N-acetyl-alpha-D-glucosamine-1-phosphate uridylyltransferase_c0","probability":-1,"reaction_ref":"489/6/1/reactions/id/rxn00293","protons":0,"direction":"=","modelcompartment_ref":"~/modelcompartments/id/c0","modelReactionReagents":[{"modelcompound_ref":"~/modelcompounds/id/cpd02611_c0","coefficient":-1},{"modelcompound_ref":"~/modelcompounds/id/cpd00012_c0","coefficient":1},{"modelcompound_ref":"~/modelcompounds/id/cpd00037_c0","coefficient":1},{"modelcompound_ref":"~/modelcompounds/id/cpd00062_c0","coefficient":-1}],"modelReactionProteins":[],"id":"rxn00293_c0"},{"name":"N-(L-Argininosuccinate) arginie-lyase_c0","probability":-1,"reaction_ref":"489/6/1/reactions/id/rxn00802","protons":0,"direction":"=","modelcompartment_ref":"~/modelcompartments/id/c0","modelReactionReagents":[{"modelcompound_ref":"~/modelcompounds/id/cpd02152_c0","coefficient":-1},{"modelcompound_ref":"~/modelcompounds/id/cpd00106_c0","coefficient":1},{"modelcompound_ref":"~/modelcompounds/id/cpd00051_c0","coefficient":1}],"modelReactionProteins":[],"id":"rxn00802_c0"},{"name":"4-Carboxymuconolactone carboxy-lyase_c0","probability":-1,"reaction_ref":"489/6/1/reactions/id/rxn02483","protons":0,"direction":">","modelcompartment_ref":"~/modelcompartments/id/c0","modelReactionReagents":[{"modelcompound_ref":"~/modelcompounds/id/cpd02255_c0","coefficient":1},{"modelcompound_ref":"~/modelcompounds/id/cpd00067_c0","coefficient":-1},{"modelcompound_ref":"~/modelcompounds/id/cpd00011_c0","coefficient":1},{"modelcompound_ref":"~/modelcompounds/id/cpd00938_c0","coefficient":-1}],"modelReactionProteins":[],"id":"rxn02483_c0"},{"name":"NADH dehydrogenase (demethylmenaquinone-8 & 0 protons)_c0","probability":-1,"reaction_ref":"489/6/1/reactions/id/rxn08976","protons":0,"direction":">","modelcompartment_ref":"~/modelcompartments/id/c0","modelReactionReagents":[{"modelcompound_ref":"~/modelcompounds/id/cpd00067_c0","coefficient":-1},{"modelcompound_ref":"~/modelcompounds/id/cpd00003_c0","coefficient":1},{"modelcompound_ref":"~/modelcompounds/id/cpd00004_c0","coefficient":-1},{"modelcompound_ref":"~/modelcompounds/id/cpd15352_c0","coefficient":-1},{"modelcompound_ref":"~/modelcompounds/id/cpd15353_c0","coefficient":1}],"modelReactionProteins":[],"id":"rxn08976_c0"},{"name":"NADH dehydrogenase (ubiquinone-8 )_c0","probability":-1,"reaction_ref":"489/6/1/reactions/id/rxn08975","protons":0,"direction":">","modelcompartment_ref":"~/modelcompartments/id/c0","modelReactionReagents":[{"modelcompound_ref":"~/modelcompounds/id/cpd00067_c0","coefficient":-1},{"modelcompound_ref":"~/modelcompounds/id/cpd15561_c0","coefficient":1},{"modelcompound_ref":"~/modelcompounds/id/cpd00003_c0","coefficient":1},{"modelcompound_ref":"~/modelcompounds/id/cpd15560_c0","coefficient":-1},{"modelcompound_ref":"~/modelcompounds/id/cpd00004_c0","coefficient":-1}],"modelReactionProteins":[],"id":"rxn08975_c0"},{"name":"NADH dehydrogenase (menaquinone-8 & 0 protons)_c0","probability":-1,"reaction_ref":"489/6/1/reactions/id/rxn08971","protons":0,"direction":">","modelcompartment_ref":"~/modelcompartments/id/c0","modelReactionReagents":[{"modelcompound_ref":"~/modelcompounds/id/cpd00067_c0","coefficient":-1},{"modelcompound_ref":"~/modelcompounds/id/cpd00003_c0","coefficient":1},{"modelcompound_ref":"~/modelcompounds/id/cpd00004_c0","coefficient":-1},{"modelcompound_ref":"~/modelcompounds/id/cpd15500_c0","coefficient":-1},{"modelcompound_ref":"~/modelcompounds/id/cpd15499_c0","coefficient":1}],"modelReactionProteins":[],"id":"rxn08971_c0"},{"name":"anteisoheptadecanoyl-1-acylglycerol-3-phosphate O-acyltransferase_c0","probability":-1,"reaction_ref":"489/6/1/reactions/id/rxn10215","protons":0,"direction":">","modelcompartment_ref":"~/modelcompartments/id/c0","modelReactionReagents":[{"modelcompound_ref":"~/modelcompounds/id/cpd15672_c0","coefficient":-1},{"modelcompound_ref":"~/modelcompounds/id/cpd11434_c0","coefficient":-1},{"modelcompound_ref":"~/modelcompounds/id/cpd15678_c0","coefficient":1},{"modelcompound_ref":"~/modelcompounds/id/cpd00010_c0","coefficient":1}],"modelReactionProteins":[],"id":"rxn10215_c0"},{"name":"isohexadecanoyl-1-acylglycerol-3-phosphate O-acyltransferase_c0","probability":-1,"reaction_ref":"489/6/1/reactions/id/rxn10219","protons":0,"direction":">","modelcompartment_ref":"~/modelcompartments/id/c0","modelReactionReagents":[{"modelcompound_ref":"~/modelcompounds/id/cpd15682_c0","coefficient":1},{"modelcompound_ref":"~/modelcompounds/id/cpd15676_c0","coefficient":-1},{"modelcompound_ref":"~/modelcompounds/id/cpd00010_c0","coefficient":1},{"modelcompound_ref":"~/modelcompounds/id/cpd11441_c0","coefficient":-1}],"modelReactionProteins":[],"id":"rxn10219_c0"},{"name":"1-octadec-7-enoyl-sn-glycerol 3-phosphate O-acyltransferase (n-C18:1)_c0","probability":-1,"reaction_ref":"489/6/1/reactions/id/rxn08089","protons":0,"direction":">","modelcompartment_ref":"~/modelcompartments/id/c0","modelReactionReagents":[{"modelcompound_ref":"~/modelcompounds/id/cpd11493_c0","coefficient":1},{"modelcompound_ref":"~/modelcompounds/id/cpd15328_c0","coefficient":-1},{"modelcompound_ref":"~/modelcompounds/id/cpd15527_c0","coefficient":1},{"modelcompound_ref":"~/modelcompounds/id/cpd11825_c0","coefficient":-1}],"modelReactionProteins":[],"id":"rxn08089_c0"},{"name":"myristoyl-1-acylglycerol-3-phosphate O-acyltransferase_c0","probability":-1,"reaction_ref":"489/6/1/reactions/id/rxn10212","protons":0,"direction":">","modelcompartment_ref":"~/modelcompartments/id/c0","modelReactionReagents":[{"modelcompound_ref":"~/modelcompounds/id/cpd15331_c0","coefficient":-1},{"modelcompound_ref":"~/modelcompounds/id/cpd15522_c0","coefficient":1},{"modelcompound_ref":"~/modelcompounds/id/cpd01695_c0","coefficient":-1},{"modelcompound_ref":"~/modelcompounds/id/cpd00010_c0","coefficient":1}],"modelReactionProteins":[],"id":"rxn10212_c0"},{"name":"1-tetradecanoyl-sn-glycerol 3-phosphate O-acyltransferase (n-C12:0)_c0","probability":-1,"reaction_ref":"489/6/1/reactions/id/rxn08083","protons":0,"direction":">","modelcompartment_ref":"~/modelcompartments/id/c0","modelReactionReagents":[{"modelcompound_ref":"~/modelcompounds/id/cpd15521_c0","coefficient":1},{"modelcompound_ref":"~/modelcompounds/id/cpd11493_c0","coefficient":1},{"modelcompound_ref":"~/modelcompounds/id/cpd15325_c0","coefficient":-1},{"modelcompound_ref":"~/modelcompounds/id/cpd11468_c0","coefficient":-1}],"modelReactionProteins":[],"id":"rxn08083_c0"},{"name":"isoheptadecanoyl-1-acylglycerol-3-phosphate O-acyltransferase_c0","probability":-1,"reaction_ref":"489/6/1/reactions/id/rxn10214","protons":0,"direction":">","modelcompartment_ref":"~/modelcompartments/id/c0","modelReactionReagents":[{"modelcompound_ref":"~/modelcompounds/id/cpd15677_c0","coefficient":1},{"modelcompound_ref":"~/modelcompounds/id/cpd11432_c0","coefficient":-1},{"modelcompound_ref":"~/modelcompounds/id/cpd15671_c0","coefficient":-1},{"modelcompound_ref":"~/modelcompounds/id/cpd00010_c0","coefficient":1}],"modelReactionProteins":[],"id":"rxn10214_c0"},{"name":"palmitoyl-1-acylglycerol-3-phosphate O-acyltransferase_c0","probability":-1,"reaction_ref":"489/6/1/reactions/id/rxn10211","protons":0,"direction":">","modelcompartment_ref":"~/modelcompartments/id/c0","modelReactionReagents":[{"modelcompound_ref":"~/modelcompounds/id/cpd00134_c0","coefficient":-1},{"modelcompound_ref":"~/modelcompounds/id/cpd15327_c0","coefficient":-1},{"modelcompound_ref":"~/modelcompounds/id/cpd15524_c0","coefficient":1},{"modelcompound_ref":"~/modelcompounds/id/cpd00010_c0","coefficient":1}],"modelReactionProteins":[],"id":"rxn10211_c0"},{"name":"anteisopentadecanoyl-1-acylglycerol-3-phosphate O-acyltransferase_c0","probability":-1,"reaction_ref":"489/6/1/reactions/id/rxn10218","protons":0,"direction":">","modelcompartment_ref":"~/modelcompartments/id/c0","modelReactionReagents":[{"modelcompound_ref":"~/modelcompounds/id/cpd15681_c0","coefficient":1},{"modelcompound_ref":"~/modelcompounds/id/cpd11439_c0","coefficient":-1},{"modelcompound_ref":"~/modelcompounds/id/cpd00010_c0","coefficient":1},{"modelcompound_ref":"~/modelcompounds/id/cpd15675_c0","coefficient":-1}],"modelReactionProteins":[],"id":"rxn10218_c0"},{"name":"1-hexadecanoyl-sn-glycerol 3-phosphate O-acyltransferase (n-C16:0)_c0","probability":-1,"reaction_ref":"489/6/1/reactions/id/rxn08086","protons":0,"direction":">","modelcompartment_ref":"~/modelcompartments/id/c0","modelReactionReagents":[{"modelcompound_ref":"~/modelcompounds/id/cpd11493_c0","coefficient":1},{"modelcompound_ref":"~/modelcompounds/id/cpd15327_c0","coefficient":-1},{"modelcompound_ref":"~/modelcompounds/id/cpd15524_c0","coefficient":1},{"modelcompound_ref":"~/modelcompounds/id/cpd15277_c0","coefficient":-1}],"modelReactionProteins":[],"id":"rxn08086_c0"},{"name":"isopentadecanoyl-1-acylglycerol-3-phosphate O-acyltransferase_c0","probability":-1,"reaction_ref":"489/6/1/reactions/id/rxn10217","protons":0,"direction":">","modelcompartment_ref":"~/modelcompartments/id/c0","modelReactionReagents":[{"modelcompound_ref":"~/modelcompounds/id/cpd15680_c0","coefficient":1},{"modelcompound_ref":"~/modelcompounds/id/cpd15674_c0","coefficient":-1},{"modelcompound_ref":"~/modelcompounds/id/cpd00010_c0","coefficient":1},{"modelcompound_ref":"~/modelcompounds/id/cpd11437_c0","coefficient":-1}],"modelReactionProteins":[],"id":"rxn10217_c0"},{"name":"1-hexadec-7-enoyl-sn-glycerol 3-phosphate O-acyltransferase (n-C16:1)_c0","probability":-1,"reaction_ref":"489/6/1/reactions/id/rxn08087","protons":0,"direction":">","modelcompartment_ref":"~/modelcompartments/id/c0","modelReactionReagents":[{"modelcompound_ref":"~/modelcompounds/id/cpd15239_c0","coefficient":-1},{"modelcompound_ref":"~/modelcompounds/id/cpd11493_c0","coefficient":1},{"modelcompound_ref":"~/modelcompounds/id/cpd15326_c0","coefficient":-1},{"modelcompound_ref":"~/modelcompounds/id/cpd15525_c0","coefficient":1}],"modelReactionProteins":[],"id":"rxn08087_c0"},{"name":"1-octadecanoyl-sn-glycerol 3-phosphate O-acyltransferase (n-C18:0)_c0","probability":-1,"reaction_ref":"489/6/1/reactions/id/rxn08088","protons":0,"direction":">","modelcompartment_ref":"~/modelcompartments/id/c0","modelReactionReagents":[{"modelcompound_ref":"~/modelcompounds/id/cpd15268_c0","coefficient":-1},{"modelcompound_ref":"~/modelcompounds/id/cpd11493_c0","coefficient":1},{"modelcompound_ref":"~/modelcompounds/id/cpd15329_c0","coefficient":-1},{"modelcompound_ref":"~/modelcompounds/id/cpd15526_c0","coefficient":1}],"modelReactionProteins":[],"id":"rxn08088_c0"},{"name":"1-tetradec-7-enoyl-sn-glycerol 3-phosphate O-acyltransferase (n-C14:1)_c0","probability":-1,"reaction_ref":"489/6/1/reactions/id/rxn08085","protons":0,"direction":">","modelcompartment_ref":"~/modelcompartments/id/c0","modelReactionReagents":[{"modelcompound_ref":"~/modelcompounds/id/cpd11493_c0","coefficient":1},{"modelcompound_ref":"~/modelcompounds/id/cpd15294_c0","coefficient":-1},{"modelcompound_ref":"~/modelcompounds/id/cpd15330_c0","coefficient":-1},{"modelcompound_ref":"~/modelcompounds/id/cpd15523_c0","coefficient":1}],"modelReactionProteins":[],"id":"rxn08085_c0"},{"name":"isotetradecanoyl-1-acylglycerol-3-phosphate O-acyltransferase_c0","probability":-1,"reaction_ref":"489/6/1/reactions/id/rxn10216","protons":0,"direction":">","modelcompartment_ref":"~/modelcompartments/id/c0","modelReactionReagents":[{"modelcompound_ref":"~/modelcompounds/id/cpd15673_c0","coefficient":-1},{"modelcompound_ref":"~/modelcompounds/id/cpd00010_c0","coefficient":1},{"modelcompound_ref":"~/modelcompounds/id/cpd15679_c0","coefficient":1},{"modelcompound_ref":"~/modelcompounds/id/cpd11435_c0","coefficient":-1}],"modelReactionProteins":[],"id":"rxn10216_c0"},{"name":"1-tetradecanoyl-sn-glycerol 3-phosphate O-acyltransferase (n-C14:0)_c0","probability":-1,"reaction_ref":"489/6/1/reactions/id/rxn08084","protons":0,"direction":">","modelcompartment_ref":"~/modelcompartments/id/c0","modelReactionReagents":[{"modelcompound_ref":"~/modelcompounds/id/cpd15331_c0","coefficient":-1},{"modelcompound_ref":"~/modelcompounds/id/cpd15522_c0","coefficient":1},{"modelcompound_ref":"~/modelcompounds/id/cpd11493_c0","coefficient":1},{"modelcompound_ref":"~/modelcompounds/id/cpd11466_c0","coefficient":-1}],"modelReactionProteins":[],"id":"rxn08084_c0"},{"name":"stearoyl-1-acylglycerol-3-phosphate O-acyltransferase_c0","probability":-1,"reaction_ref":"489/6/1/reactions/id/rxn10213","protons":0,"direction":">","modelcompartment_ref":"~/modelcompartments/id/c0","modelReactionReagents":[{"modelcompound_ref":"~/modelcompounds/id/cpd15329_c0","coefficient":-1},{"modelcompound_ref":"~/modelcompounds/id/cpd15526_c0","coefficient":1},{"modelcompound_ref":"~/modelcompounds/id/cpd00010_c0","coefficient":1},{"modelcompound_ref":"~/modelcompounds/id/cpd00327_c0","coefficient":-1}],"modelReactionProteins":[],"id":"rxn10213_c0"},{"name":"ATP:D-xylulose 5-phosphotransferase_c0","probability":-1,"reaction_ref":"489/6/1/reactions/id/rxn01199","protons":0,"direction":"=","modelcompartment_ref":"~/modelcompartments/id/c0","modelReactionReagents":[{"modelcompound_ref":"~/modelcompounds/id/cpd00002_c0","coefficient":-1},{"modelcompound_ref":"~/modelcompounds/id/cpd00259_c0","coefficient":-1},{"modelcompound_ref":"~/modelcompounds/id/cpd00198_c0","coefficient":1},{"modelcompound_ref":"~/modelcompounds/id/cpd00008_c0","coefficient":1}],"modelReactionProteins":[],"id":"rxn01199_c0"},{"name":"glucarate transport in via proton symport_c0","probability":-1,"reaction_ref":"489/6/1/reactions/id/rxn05572","protons":0,"direction":"=","modelcompartment_ref":"~/modelcompartments/id/c0","modelReactionReagents":[{"modelcompound_ref":"~/modelcompounds/id/cpd00067_c0","coefficient":1},{"modelcompound_ref":"~/modelcompounds/id/cpd00067_e0","coefficient":-1},{"modelcompound_ref":"~/modelcompounds/id/cpd00609_c0","coefficient":1},{"modelcompound_ref":"~/modelcompounds/id/cpd00609_e0","coefficient":-1}],"modelReactionProteins":[],"id":"rxn05572_c0"},{"name":"galactarate transport in via proton symport_c0","probability":-1,"reaction_ref":"489/6/1/reactions/id/rxn05565","protons":0,"direction":"=","modelcompartment_ref":"~/modelcompartments/id/c0","modelReactionReagents":[{"modelcompound_ref":"~/modelcompounds/id/cpd00067_c0","coefficient":1},{"modelcompound_ref":"~/modelcompounds/id/cpd00067_e0","coefficient":-1},{"modelcompound_ref":"~/modelcompounds/id/cpd00652_c0","coefficient":1},{"modelcompound_ref":"~/modelcompounds/id/cpd00652_e0","coefficient":-1}],"modelReactionProteins":[],"id":"rxn05565_c0"},{"name":"anteisoheptadecanoyl-glycerol-3-phosphate O-acyltransferase_c0","probability":-1,"reaction_ref":"489/6/1/reactions/id/rxn10206","protons":0,"direction":">","modelcompartment_ref":"~/modelcompartments/id/c0","modelReactionReagents":[{"modelcompound_ref":"~/modelcompounds/id/cpd15672_c0","coefficient":1},{"modelcompound_ref":"~/modelcompounds/id/cpd11434_c0","coefficient":-1},{"modelcompound_ref":"~/modelcompounds/id/cpd00080_c0","coefficient":-1},{"modelcompound_ref":"~/modelcompounds/id/cpd00010_c0","coefficient":1}],"modelReactionProteins":[],"id":"rxn10206_c0"},{"name":"myristoyl-glycerol-3-phosphate O-acyltransferase_c0","probability":-1,"reaction_ref":"489/6/1/reactions/id/rxn10203","protons":0,"direction":">","modelcompartment_ref":"~/modelcompartments/id/c0","modelReactionReagents":[{"modelcompound_ref":"~/modelcompounds/id/cpd15331_c0","coefficient":1},{"modelcompound_ref":"~/modelcompounds/id/cpd01695_c0","coefficient":-1},{"modelcompound_ref":"~/modelcompounds/id/cpd00080_c0","coefficient":-1},{"modelcompound_ref":"~/modelcompounds/id/cpd00010_c0","coefficient":1}],"modelReactionProteins":[],"id":"rxn10203_c0"},{"name":"glycerol-3-phosphate acyltransferase (C16:0)_c0","probability":-1,"reaction_ref":"489/6/1/reactions/id/rxn08549","protons":0,"direction":">","modelcompartment_ref":"~/modelcompartments/id/c0","modelReactionReagents":[{"modelcompound_ref":"~/modelcompounds/id/cpd11493_c0","coefficient":1},{"modelcompound_ref":"~/modelcompounds/id/cpd00080_c0","coefficient":-1},{"modelcompound_ref":"~/modelcompounds/id/cpd15327_c0","coefficient":1},{"modelcompound_ref":"~/modelcompounds/id/cpd15277_c0","coefficient":-1}],"modelReactionProteins":[],"id":"rxn08549_c0"},{"name":"anteisopentadecanoyl-glycerol-3-phosphate O-acyltransferase_c0","probability":-1,"reaction_ref":"489/6/1/reactions/id/rxn10209","protons":0,"direction":">","modelcompartment_ref":"~/modelcompartments/id/c0","modelReactionReagents":[{"modelcompound_ref":"~/modelcompounds/id/cpd00080_c0","coefficient":-1},{"modelcompound_ref":"~/modelcompounds/id/cpd11439_c0","coefficient":-1},{"modelcompound_ref":"~/modelcompounds/id/cpd00010_c0","coefficient":1},{"modelcompound_ref":"~/modelcompounds/id/cpd15675_c0","coefficient":1}],"modelReactionProteins":[],"id":"rxn10209_c0"},{"name":"glycerol-3-phosphate acyltransferase (C18:0)_c0","probability":-1,"reaction_ref":"489/6/1/reactions/id/rxn08551","protons":0,"direction":">","modelcompartment_ref":"~/modelcompartments/id/c0","modelReactionReagents":[{"modelcompound_ref":"~/modelcompounds/id/cpd15268_c0","coefficient":-1},{"modelcompound_ref":"~/modelcompounds/id/cpd15329_c0","coefficient":1},{"modelcompound_ref":"~/modelcompounds/id/cpd11493_c0","coefficient":1},{"modelcompound_ref":"~/modelcompounds/id/cpd00080_c0","coefficient":-1}],"modelReactionProteins":[],"id":"rxn08551_c0"},{"name":"isoheptadecanoyl-glycerol-3-phosphate O-acyltransferase_c0","probability":-1,"reaction_ref":"489/6/1/reactions/id/rxn10205","protons":0,"direction":">","modelcompartment_ref":"~/modelcompartments/id/c0","modelReactionReagents":[{"modelcompound_ref":"~/modelcompounds/id/cpd00080_c0","coefficient":-1},{"modelcompound_ref":"~/modelcompounds/id/cpd11432_c0","coefficient":-1},{"modelcompound_ref":"~/modelcompounds/id/cpd15671_c0","coefficient":1},{"modelcompound_ref":"~/modelcompounds/id/cpd00010_c0","coefficient":1}],"modelReactionProteins":[],"id":"rxn10205_c0"},{"name":"glycerol-3-phosphate acyltransferase (C18:1)_c0","probability":-1,"reaction_ref":"489/6/1/reactions/id/rxn08552","protons":0,"direction":">","modelcompartment_ref":"~/modelcompartments/id/c0","modelReactionReagents":[{"modelcompound_ref":"~/modelcompounds/id/cpd11493_c0","coefficient":1},{"modelcompound_ref":"~/modelcompounds/id/cpd00080_c0","coefficient":-1},{"modelcompound_ref":"~/modelcompounds/id/cpd15328_c0","coefficient":1},{"modelcompound_ref":"~/modelcompounds/id/cpd11825_c0","coefficient":-1}],"modelReactionProteins":[],"id":"rxn08552_c0"},{"name":"stearoyl-glycerol-3-phosphate O-acyltransferase_c0","probability":-1,"reaction_ref":"489/6/1/reactions/id/rxn10204","protons":0,"direction":">","modelcompartment_ref":"~/modelcompartments/id/c0","modelReactionReagents":[{"modelcompound_ref":"~/modelcompounds/id/cpd15329_c0","coefficient":1},{"modelcompound_ref":"~/modelcompounds/id/cpd00080_c0","coefficient":-1},{"modelcompound_ref":"~/modelcompounds/id/cpd00010_c0","coefficient":1},{"modelcompound_ref":"~/modelcompounds/id/cpd00327_c0","coefficient":-1}],"modelReactionProteins":[],"id":"rxn10204_c0"},{"name":"glycerol-3-phosphate acyltransferase (C14:0)_c0","probability":-1,"reaction_ref":"489/6/1/reactions/id/rxn08547","protons":0,"direction":">","modelcompartment_ref":"~/modelcompartments/id/c0","modelReactionReagents":[{"modelcompound_ref":"~/modelcompounds/id/cpd15331_c0","coefficient":1},{"modelcompound_ref":"~/modelcompounds/id/cpd11493_c0","coefficient":1},{"modelcompound_ref":"~/modelcompounds/id/cpd00080_c0","coefficient":-1},{"modelcompound_ref":"~/modelcompounds/id/cpd11466_c0","coefficient":-1}],"modelReactionProteins":[],"id":"rxn08547_c0"},{"name":"isopentadecanoyl-glycerol-3-phosphate O-acyltransferase_c0","probability":-1,"reaction_ref":"489/6/1/reactions/id/rxn10208","protons":0,"direction":">","modelcompartment_ref":"~/modelcompartments/id/c0","modelReactionReagents":[{"modelcompound_ref":"~/modelcompounds/id/cpd15674_c0","coefficient":1},{"modelcompound_ref":"~/modelcompounds/id/cpd00080_c0","coefficient":-1},{"modelcompound_ref":"~/modelcompounds/id/cpd00010_c0","coefficient":1},{"modelcompound_ref":"~/modelcompounds/id/cpd11437_c0","coefficient":-1}],"modelReactionProteins":[],"id":"rxn10208_c0"},{"name":"isohexadecanoyl-glycerol-3-phosphate O-acyltransferase_c0","probability":-1,"reaction_ref":"489/6/1/reactions/id/rxn10210","protons":0,"direction":">","modelcompartment_ref":"~/modelcompartments/id/c0","modelReactionReagents":[{"modelcompound_ref":"~/modelcompounds/id/cpd15676_c0","coefficient":1},{"modelcompound_ref":"~/modelcompounds/id/cpd00080_c0","coefficient":-1},{"modelcompound_ref":"~/modelcompounds/id/cpd00010_c0","coefficient":1},{"modelcompound_ref":"~/modelcompounds/id/cpd11441_c0","coefficient":-1}],"modelReactionProteins":[],"id":"rxn10210_c0"},{"name":"glycerol-3-phosphate acyltransferase (C14:1)_c0","probability":-1,"reaction_ref":"489/6/1/reactions/id/rxn08548","protons":0,"direction":">","modelcompartment_ref":"~/modelcompartments/id/c0","modelReactionReagents":[{"modelcompound_ref":"~/modelcompounds/id/cpd11493_c0","coefficient":1},{"modelcompound_ref":"~/modelcompounds/id/cpd15294_c0","coefficient":-1},{"modelcompound_ref":"~/modelcompounds/id/cpd00080_c0","coefficient":-1},{"modelcompound_ref":"~/modelcompounds/id/cpd15330_c0","coefficient":1}],"modelReactionProteins":[],"id":"rxn08548_c0"},{"name":"glycerol-3-phosphate acyltransferase (C12:0)_c0","probability":-1,"reaction_ref":"489/6/1/reactions/id/rxn08546","protons":0,"direction":">","modelcompartment_ref":"~/modelcompartments/id/c0","modelReactionReagents":[{"modelcompound_ref":"~/modelcompounds/id/cpd15325_c0","coefficient":1},{"modelcompound_ref":"~/modelcompounds/id/cpd11493_c0","coefficient":1},{"modelcompound_ref":"~/modelcompounds/id/cpd00080_c0","coefficient":-1},{"modelcompound_ref":"~/modelcompounds/id/cpd11468_c0","coefficient":-1}],"modelReactionProteins":[],"id":"rxn08546_c0"},{"name":"palmitoyl-glycerol-3-phosphate O-acyltransferase_c0","probability":-1,"reaction_ref":"489/6/1/reactions/id/rxn10202","protons":0,"direction":">","modelcompartment_ref":"~/modelcompartments/id/c0","modelReactionReagents":[{"modelcompound_ref":"~/modelcompounds/id/cpd00134_c0","coefficient":-1},{"modelcompound_ref":"~/modelcompounds/id/cpd00080_c0","coefficient":-1},{"modelcompound_ref":"~/modelcompounds/id/cpd15327_c0","coefficient":1},{"modelcompound_ref":"~/modelcompounds/id/cpd00010_c0","coefficient":1}],"modelReactionProteins":[],"id":"rxn10202_c0"},{"name":"isotetradecanoyl-glycerol-3-phosphate O-acyltransferase_c0","probability":-1,"reaction_ref":"489/6/1/reactions/id/rxn10207","protons":0,"direction":">","modelcompartment_ref":"~/modelcompartments/id/c0","modelReactionReagents":[{"modelcompound_ref":"~/modelcompounds/id/cpd15673_c0","coefficient":1},{"modelcompound_ref":"~/modelcompounds/id/cpd00080_c0","coefficient":-1},{"modelcompound_ref":"~/modelcompounds/id/cpd00010_c0","coefficient":1},{"modelcompound_ref":"~/modelcompounds/id/cpd11435_c0","coefficient":-1}],"modelReactionProteins":[],"id":"rxn10207_c0"},{"name":"glycerol-3-phosphate acyltransferase (C16:1)_c0","probability":-1,"reaction_ref":"489/6/1/reactions/id/rxn08550","protons":0,"direction":">","modelcompartment_ref":"~/modelcompartments/id/c0","modelReactionReagents":[{"modelcompound_ref":"~/modelcompounds/id/cpd15239_c0","coefficient":-1},{"modelcompound_ref":"~/modelcompounds/id/cpd11493_c0","coefficient":1},{"modelcompound_ref":"~/modelcompounds/id/cpd00080_c0","coefficient":-1},{"modelcompound_ref":"~/modelcompounds/id/cpd15326_c0","coefficient":1}],"modelReactionProteins":[],"id":"rxn08550_c0"},{"name":"dCTP:uridine 5'-phosphotransferase_c0","probability":-1,"reaction_ref":"489/6/1/reactions/id/rxn01674","protons":0,"direction":"=","modelcompartment_ref":"~/modelcompartments/id/c0","modelReactionReagents":[{"modelcompound_ref":"~/modelcompounds/id/cpd00091_c0","coefficient":1},{"modelcompound_ref":"~/modelcompounds/id/cpd00249_c0","coefficient":-1},{"modelcompound_ref":"~/modelcompounds/id/cpd00533_c0","coefficient":1},{"modelcompound_ref":"~/modelcompounds/id/cpd00356_c0","coefficient":-1}],"modelReactionProteins":[],"id":"rxn01674_c0"},{"name":"GTP:cytidine 5'-phosphotransferase_c0","probability":-1,"reaction_ref":"489/6/1/reactions/id/rxn00369","protons":0,"direction":"=","modelcompartment_ref":"~/modelcompartments/id/c0","modelReactionReagents":[{"modelcompound_ref":"~/modelcompounds/id/cpd00367_c0","coefficient":-1},{"modelcompound_ref":"~/modelcompounds/id/cpd00038_c0","coefficient":-1},{"modelcompound_ref":"~/modelcompounds/id/cpd00046_c0","coefficient":1},{"modelcompound_ref":"~/modelcompounds/id/cpd00031_c0","coefficient":1}],"modelReactionProteins":[],"id":"rxn00369_c0"},{"name":"dGTP:uridine 5'-phosphotransferase_c0","probability":-1,"reaction_ref":"489/6/1/reactions/id/rxn01370","protons":0,"direction":"=","modelcompartment_ref":"~/modelcompartments/id/c0","modelReactionReagents":[{"modelcompound_ref":"~/modelcompounds/id/cpd00091_c0","coefficient":1},{"modelcompound_ref":"~/modelcompounds/id/cpd00241_c0","coefficient":-1},{"modelcompound_ref":"~/modelcompounds/id/cpd00249_c0","coefficient":-1},{"modelcompound_ref":"~/modelcompounds/id/cpd00295_c0","coefficient":1}],"modelReactionProteins":[],"id":"rxn01370_c0"},{"name":"dUTP:cytidine 5'-phosphotransferase_c0","probability":-1,"reaction_ref":"489/6/1/reactions/id/rxn01706","protons":0,"direction":"=","modelcompartment_ref":"~/modelcompartments/id/c0","modelReactionReagents":[{"modelcompound_ref":"~/modelcompounds/id/cpd00358_c0","coefficient":-1},{"modelcompound_ref":"~/modelcompounds/id/cpd00367_c0","coefficient":-1},{"modelcompound_ref":"~/modelcompounds/id/cpd00978_c0","coefficient":1},{"modelcompound_ref":"~/modelcompounds/id/cpd00046_c0","coefficient":1}],"modelReactionProteins":[],"id":"rxn01706_c0"},{"name":"dTTP:uridine 5'-phosphotransferase_c0","probability":-1,"reaction_ref":"489/6/1/reactions/id/rxn01516","protons":0,"direction":"=","modelcompartment_ref":"~/modelcompartments/id/c0","modelReactionReagents":[{"modelcompound_ref":"~/modelcompounds/id/cpd00091_c0","coefficient":1},{"modelcompound_ref":"~/modelcompounds/id/cpd00357_c0","coefficient":-1},{"modelcompound_ref":"~/modelcompounds/id/cpd00249_c0","coefficient":-1},{"modelcompound_ref":"~/modelcompounds/id/cpd00297_c0","coefficient":1}],"modelReactionProteins":[],"id":"rxn01516_c0"},{"name":"dTTP:cytidine 5'-phosphotransferase_c0","probability":-1,"reaction_ref":"489/6/1/reactions/id/rxn01515","protons":0,"direction":"=","modelcompartment_ref":"~/modelcompartments/id/c0","modelReactionReagents":[{"modelcompound_ref":"~/modelcompounds/id/cpd00367_c0","coefficient":-1},{"modelcompound_ref":"~/modelcompounds/id/cpd00357_c0","coefficient":-1},{"modelcompound_ref":"~/modelcompounds/id/cpd00297_c0","coefficient":1},{"modelcompound_ref":"~/modelcompounds/id/cpd00046_c0","coefficient":1}],"modelReactionProteins":[],"id":"rxn01515_c0"},{"name":"dGTP:cytidine 5'-phosphotransferase_c0","probability":-1,"reaction_ref":"489/6/1/reactions/id/rxn01510","protons":0,"direction":"=","modelcompartment_ref":"~/modelcompartments/id/c0","modelReactionReagents":[{"modelcompound_ref":"~/modelcompounds/id/cpd00241_c0","coefficient":-1},{"modelcompound_ref":"~/modelcompounds/id/cpd00367_c0","coefficient":-1},{"modelcompound_ref":"~/modelcompounds/id/cpd00295_c0","coefficient":1},{"modelcompound_ref":"~/modelcompounds/id/cpd00046_c0","coefficient":1}],"modelReactionProteins":[],"id":"rxn01510_c0"},{"name":"ITP:uridine 5'-phosphotransferase_c0","probability":-1,"reaction_ref":"489/6/1/reactions/id/rxn00715","protons":0,"direction":"=","modelcompartment_ref":"~/modelcompartments/id/c0","modelReactionReagents":[{"modelcompound_ref":"~/modelcompounds/id/cpd00091_c0","coefficient":1},{"modelcompound_ref":"~/modelcompounds/id/cpd00249_c0","coefficient":-1},{"modelcompound_ref":"~/modelcompounds/id/cpd00068_c0","coefficient":-1},{"modelcompound_ref":"~/modelcompounds/id/cpd00090_c0","coefficient":1}],"modelReactionProteins":[],"id":"rxn00715_c0"},{"name":"UTP:uridine 5'-phosphotransferase_c0","probability":-1,"reaction_ref":"489/6/1/reactions/id/rxn00712","protons":0,"direction":"=","modelcompartment_ref":"~/modelcompartments/id/c0","modelReactionReagents":[{"modelcompound_ref":"~/modelcompounds/id/cpd00091_c0","coefficient":1},{"modelcompound_ref":"~/modelcompounds/id/cpd00249_c0","coefficient":-1},{"modelcompound_ref":"~/modelcompounds/id/cpd00014_c0","coefficient":1},{"modelcompound_ref":"~/modelcompounds/id/cpd00062_c0","coefficient":-1}],"modelReactionProteins":[],"id":"rxn00712_c0"},{"name":"dATP:cytidine 5'-phosphotransferase_c0","probability":-1,"reaction_ref":"489/6/1/reactions/id/rxn01128","protons":0,"direction":"=","modelcompartment_ref":"~/modelcompartments/id/c0","modelReactionReagents":[{"modelcompound_ref":"~/modelcompounds/id/cpd00367_c0","coefficient":-1},{"modelcompound_ref":"~/modelcompounds/id/cpd00177_c0","coefficient":1},{"modelcompound_ref":"~/modelcompounds/id/cpd00115_c0","coefficient":-1},{"modelcompound_ref":"~/modelcompounds/id/cpd00046_c0","coefficient":1}],"modelReactionProteins":[],"id":"rxn01128_c0"},{"name":"dUTP:uridine 5'-phosphotransferase_c0","probability":-1,"reaction_ref":"489/6/1/reactions/id/rxn01679","protons":0,"direction":"=","modelcompartment_ref":"~/modelcompartments/id/c0","modelReactionReagents":[{"modelcompound_ref":"~/modelcompounds/id/cpd00091_c0","coefficient":1},{"modelcompound_ref":"~/modelcompounds/id/cpd00358_c0","coefficient":-1},{"modelcompound_ref":"~/modelcompounds/id/cpd00249_c0","coefficient":-1},{"modelcompound_ref":"~/modelcompounds/id/cpd00978_c0","coefficient":1}],"modelReactionProteins":[],"id":"rxn01679_c0"},{"name":"dATP:uridine 5'-phosphotransferase_c0","probability":-1,"reaction_ref":"489/6/1/reactions/id/rxn01129","protons":0,"direction":"=","modelcompartment_ref":"~/modelcompartments/id/c0","modelReactionReagents":[{"modelcompound_ref":"~/modelcompounds/id/cpd00091_c0","coefficient":1},{"modelcompound_ref":"~/modelcompounds/id/cpd00249_c0","coefficient":-1},{"modelcompound_ref":"~/modelcompounds/id/cpd00177_c0","coefficient":1},{"modelcompound_ref":"~/modelcompounds/id/cpd00115_c0","coefficient":-1}],"modelReactionProteins":[],"id":"rxn01129_c0"},{"name":"ATP:uridine 5'-phosphotransferase_c0","probability":-1,"reaction_ref":"489/6/1/reactions/id/rxn00709","protons":0,"direction":"=","modelcompartment_ref":"~/modelcompartments/id/c0","modelReactionReagents":[{"modelcompound_ref":"~/modelcompounds/id/cpd00091_c0","coefficient":1},{"modelcompound_ref":"~/modelcompounds/id/cpd00249_c0","coefficient":-1},{"modelcompound_ref":"~/modelcompounds/id/cpd00002_c0","coefficient":-1},{"modelcompound_ref":"~/modelcompounds/id/cpd00008_c0","coefficient":1}],"modelReactionProteins":[],"id":"rxn00709_c0"},{"name":"UTP:cytidine 5'-phosphotransferase_c0","probability":-1,"reaction_ref":"489/6/1/reactions/id/rxn00368","protons":0,"direction":"=","modelcompartment_ref":"~/modelcompartments/id/c0","modelReactionReagents":[{"modelcompound_ref":"~/modelcompounds/id/cpd00367_c0","coefficient":-1},{"modelcompound_ref":"~/modelcompounds/id/cpd00014_c0","coefficient":1},{"modelcompound_ref":"~/modelcompounds/id/cpd00062_c0","coefficient":-1},{"modelcompound_ref":"~/modelcompounds/id/cpd00046_c0","coefficient":1}],"modelReactionProteins":[],"id":"rxn00368_c0"},{"name":"ATP:cytidine 5'-phosphotransferase_c0","probability":-1,"reaction_ref":"489/6/1/reactions/id/rxn00365","protons":0,"direction":"=","modelcompartment_ref":"~/modelcompartments/id/c0","modelReactionReagents":[{"modelcompound_ref":"~/modelcompounds/id/cpd00367_c0","coefficient":-1},{"modelcompound_ref":"~/modelcompounds/id/cpd00002_c0","coefficient":-1},{"modelcompound_ref":"~/modelcompounds/id/cpd00008_c0","coefficient":1},{"modelcompound_ref":"~/modelcompounds/id/cpd00046_c0","coefficient":1}],"modelReactionProteins":[],"id":"rxn00365_c0"},{"name":"dCTP:cytidine 5'-phosphotransferase_c0","probability":-1,"reaction_ref":"489/6/1/reactions/id/rxn01705","protons":0,"direction":"=","modelcompartment_ref":"~/modelcompartments/id/c0","modelReactionReagents":[{"modelcompound_ref":"~/modelcompounds/id/cpd00367_c0","coefficient":-1},{"modelcompound_ref":"~/modelcompounds/id/cpd00533_c0","coefficient":1},{"modelcompound_ref":"~/modelcompounds/id/cpd00356_c0","coefficient":-1},{"modelcompound_ref":"~/modelcompounds/id/cpd00046_c0","coefficient":1}],"modelReactionProteins":[],"id":"rxn01705_c0"},{"name":"GTP:uridine 5'-phosphotransferase_c0","probability":-1,"reaction_ref":"489/6/1/reactions/id/rxn00713","protons":0,"direction":"=","modelcompartment_ref":"~/modelcompartments/id/c0","modelReactionReagents":[{"modelcompound_ref":"~/modelcompounds/id/cpd00091_c0","coefficient":1},{"modelcompound_ref":"~/modelcompounds/id/cpd00249_c0","coefficient":-1},{"modelcompound_ref":"~/modelcompounds/id/cpd00038_c0","coefficient":-1},{"modelcompound_ref":"~/modelcompounds/id/cpd00031_c0","coefficient":1}],"modelReactionProteins":[],"id":"rxn00713_c0"},{"name":"3-deoxy-D-manno-octulosonic acid transferase III (LPS core biosynthesis)_c0","probability":-1,"reaction_ref":"489/6/1/reactions/id/rxn08954","protons":0,"direction":"=","modelcompartment_ref":"~/modelcompartments/id/c0","modelReactionReagents":[{"modelcompound_ref":"~/modelcompounds/id/cpd15492_c0","coefficient":1},{"modelcompound_ref":"~/modelcompounds/id/cpd15550_c0","coefficient":-1},{"modelcompound_ref":"~/modelcompounds/id/cpd02546_c0","coefficient":-1},{"modelcompound_ref":"~/modelcompounds/id/cpd00046_c0","coefficient":1}],"modelReactionProteins":[],"id":"rxn08954_c0"},{"name":"ATP:acetate phosphotransferase_c0","probability":-1,"reaction_ref":"489/6/1/reactions/id/rxn00225","protons":0,"direction":"=","modelcompartment_ref":"~/modelcompartments/id/c0","modelReactionReagents":[{"modelcompound_ref":"~/modelcompounds/id/cpd00067_c0","coefficient":-1},{"modelcompound_ref":"~/modelcompounds/id/cpd00002_c0","coefficient":-1},{"modelcompound_ref":"~/modelcompounds/id/cpd00196_c0","coefficient":1},{"modelcompound_ref":"~/modelcompounds/id/cpd00029_c0","coefficient":-1},{"modelcompound_ref":"~/modelcompounds/id/cpd00008_c0","coefficient":1}],"modelReactionProteins":[],"id":"rxn00225_c0"},{"name":"ATP:acetate phosphotransferase_c0","probability":-1,"reaction_ref":"489/6/1/reactions/id/rxn00985","protons":0,"direction":"=","modelcompartment_ref":"~/modelcompartments/id/c0","modelReactionReagents":[{"modelcompound_ref":"~/modelcompounds/id/cpd00067_c0","coefficient":-1},{"modelcompound_ref":"~/modelcompounds/id/cpd00002_c0","coefficient":-1},{"modelcompound_ref":"~/modelcompounds/id/cpd01844_c0","coefficient":1},{"modelcompound_ref":"~/modelcompounds/id/cpd00141_c0","coefficient":-1},{"modelcompound_ref":"~/modelcompounds/id/cpd00008_c0","coefficient":1}],"modelReactionProteins":[],"id":"rxn00985_c0"},{"name":"L-Threonine acetaldehyde-lyase_c0","probability":-1,"reaction_ref":"489/6/1/reactions/id/rxn00541","protons":0,"direction":"=","modelcompartment_ref":"~/modelcompartments/id/c0","modelReactionReagents":[{"modelcompound_ref":"~/modelcompounds/id/cpd00161_c0","coefficient":-1},{"modelcompound_ref":"~/modelcompounds/id/cpd00071_c0","coefficient":1},{"modelcompound_ref":"~/modelcompounds/id/cpd00033_c0","coefficient":1}],"modelReactionProteins":[],"id":"rxn00541_c0"},{"name":"L-asparate transport via proton symport (3 H)_c0","probability":-1,"reaction_ref":"489/6/1/reactions/id/rxn10155","protons":0,"direction":"=","modelcompartment_ref":"~/modelcompartments/id/c0","modelReactionReagents":[{"modelcompound_ref":"~/modelcompounds/id/cpd00067_c0","coefficient":3},{"modelcompound_ref":"~/modelcompounds/id/cpd00067_e0","coefficient":-3},{"modelcompound_ref":"~/modelcompounds/id/cpd00041_c0","coefficient":1},{"modelcompound_ref":"~/modelcompounds/id/cpd00041_e0","coefficient":-1}],"modelReactionProteins":[],"id":"rxn10155_c0"},{"name":"Succintate transport via proton symport (3 H)_c0","probability":-1,"reaction_ref":"489/6/1/reactions/id/rxn10157","protons":0,"direction":"=","modelcompartment_ref":"~/modelcompartments/id/c0","modelReactionReagents":[{"modelcompound_ref":"~/modelcompounds/id/cpd00067_c0","coefficient":3},{"modelcompound_ref":"~/modelcompounds/id/cpd00067_e0","coefficient":-3},{"modelcompound_ref":"~/modelcompounds/id/cpd00036_c0","coefficient":1},{"modelcompound_ref":"~/modelcompounds/id/cpd00036_e0","coefficient":-1}],"modelReactionProteins":[],"id":"rxn10157_c0"},{"name":"choline dehydrogenase_c0","probability":-1,"reaction_ref":"489/6/1/reactions/id/rxn10770","protons":0,"direction":"=","modelcompartment_ref":"~/modelcompartments/id/c0","modelReactionReagents":[{"modelcompound_ref":"~/modelcompounds/id/cpd00067_c0","coefficient":1},{"modelcompound_ref":"~/modelcompounds/id/cpd00004_c0","coefficient":1},{"modelcompound_ref":"~/modelcompounds/id/cpd00003_c0","coefficient":-1},{"modelcompound_ref":"~/modelcompounds/id/cpd00098_c0","coefficient":-1},{"modelcompound_ref":"~/modelcompounds/id/cpd00447_c0","coefficient":1}],"modelReactionProteins":[],"id":"rxn10770_c0"},{"name":"Dipeptide transport via ABC system (met-ala)_c0","probability":-1,"reaction_ref":"489/6/1/reactions/id/rxn05536","protons":0,"direction":">","modelcompartment_ref":"~/modelcompartments/id/c0","modelReactionReagents":[{"modelcompound_ref":"~/modelcompounds/id/cpd00067_c0","coefficient":1},{"modelcompound_ref":"~/modelcompounds/id/cpd00002_c0","coefficient":-1},{"modelcompound_ref":"~/modelcompounds/id/cpd00001_c0","coefficient":-1},{"modelcompound_ref":"~/modelcompounds/id/cpd00009_c0","coefficient":1},{"modelcompound_ref":"~/modelcompounds/id/cpd00008_c0","coefficient":1},{"modelcompound_ref":"~/modelcompounds/id/cpd11590_c0","coefficient":1},{"modelcompound_ref":"~/modelcompounds/id/cpd11590_e0","coefficient":-1}],"modelReactionProteins":[],"id":"rxn05536_c0"},{"name":"Dipeptide transport via ABC system (ala-leu)_c0","probability":-1,"reaction_ref":"489/6/1/reactions/id/rxn05544","protons":0,"direction":">","modelcompartment_ref":"~/modelcompartments/id/c0","modelReactionReagents":[{"modelcompound_ref":"~/modelcompounds/id/cpd00067_c0","coefficient":1},{"modelcompound_ref":"~/modelcompounds/id/cpd00002_c0","coefficient":-1},{"modelcompound_ref":"~/modelcompounds/id/cpd00001_c0","coefficient":-1},{"modelcompound_ref":"~/modelcompounds/id/cpd00009_c0","coefficient":1},{"modelcompound_ref":"~/modelcompounds/id/cpd00008_c0","coefficient":1},{"modelcompound_ref":"~/modelcompounds/id/cpd11583_c0","coefficient":1},{"modelcompound_ref":"~/modelcompounds/id/cpd11583_e0","coefficient":-1}],"modelReactionProteins":[],"id":"rxn05544_c0"},{"name":"Gly-Cys ABC transporters_c0","probability":-1,"reaction_ref":"489/6/1/reactions/id/rxn12848","protons":0,"direction":">","modelcompartment_ref":"~/modelcompartments/id/c0","modelReactionReagents":[{"modelcompound_ref":"~/modelcompounds/id/cpd00002_c0","coefficient":-1},{"modelcompound_ref":"~/modelcompounds/id/cpd15603_c0","coefficient":1},{"modelcompound_ref":"~/modelcompounds/id/cpd15603_e0","coefficient":-1},{"modelcompound_ref":"~/modelcompounds/id/cpd00001_c0","coefficient":-1},{"modelcompound_ref":"~/modelcompounds/id/cpd00009_c0","coefficient":1},{"modelcompound_ref":"~/modelcompounds/id/cpd00008_c0","coefficient":1}],"modelReactionProteins":[],"id":"rxn12848_c0"},{"name":"Gly-Try ABC transporters_c0","probability":-1,"reaction_ref":"489/6/1/reactions/id/rxn12851","protons":0,"direction":">","modelcompartment_ref":"~/modelcompartments/id/c0","modelReactionReagents":[{"modelcompound_ref":"~/modelcompounds/id/cpd00002_c0","coefficient":-1},{"modelcompound_ref":"~/modelcompounds/id/cpd00001_c0","coefficient":-1},{"modelcompound_ref":"~/modelcompounds/id/cpd00009_c0","coefficient":1},{"modelcompound_ref":"~/modelcompounds/id/cpd00008_c0","coefficient":1},{"modelcompound_ref":"~/modelcompounds/id/cpd15606_c0","coefficient":1},{"modelcompound_ref":"~/modelcompounds/id/cpd15606_e0","coefficient":-1}],"modelReactionProteins":[],"id":"rxn12851_c0"},{"name":"Dipeptide transport via ABC system (cgly)_c0","probability":-1,"reaction_ref":"489/6/1/reactions/id/rxn05539","protons":0,"direction":">","modelcompartment_ref":"~/modelcompartments/id/c0","modelReactionReagents":[{"modelcompound_ref":"~/modelcompounds/id/cpd00067_c0","coefficient":1},{"modelcompound_ref":"~/modelcompounds/id/cpd00002_c0","coefficient":-1},{"modelcompound_ref":"~/modelcompounds/id/cpd00001_c0","coefficient":-1},{"modelcompound_ref":"~/modelcompounds/id/cpd00009_c0","coefficient":1},{"modelcompound_ref":"~/modelcompounds/id/cpd00008_c0","coefficient":1},{"modelcompound_ref":"~/modelcompounds/id/cpd01017_c0","coefficient":1},{"modelcompound_ref":"~/modelcompounds/id/cpd01017_e0","coefficient":-1}],"modelReactionProteins":[],"id":"rxn05539_c0"},{"name":"Dipeptide transport via ABC system (ala-glu)_c0","probability":-1,"reaction_ref":"489/6/1/reactions/id/rxn05541","protons":0,"direction":">","modelcompartment_ref":"~/modelcompartments/id/c0","modelReactionReagents":[{"modelcompound_ref":"~/modelcompounds/id/cpd00067_c0","coefficient":1},{"modelcompound_ref":"~/modelcompounds/id/cpd00002_c0","coefficient":-1},{"modelcompound_ref":"~/modelcompounds/id/cpd00001_c0","coefficient":-1},{"modelcompound_ref":"~/modelcompounds/id/cpd00009_c0","coefficient":1},{"modelcompound_ref":"~/modelcompounds/id/cpd00008_c0","coefficient":1},{"modelcompound_ref":"~/modelcompounds/id/cpd11586_c0","coefficient":1},{"modelcompound_ref":"~/modelcompounds/id/cpd11586_e0","coefficient":-1}],"modelReactionProteins":[],"id":"rxn05541_c0"},{"name":"Dipeptide transport via ABC system (gly-asp)_c0","probability":-1,"reaction_ref":"489/6/1/reactions/id/rxn05537","protons":0,"direction":">","modelcompartment_ref":"~/modelcompartments/id/c0","modelReactionReagents":[{"modelcompound_ref":"~/modelcompounds/id/cpd00067_c0","coefficient":1},{"modelcompound_ref":"~/modelcompounds/id/cpd11589_c0","coefficient":1},{"modelcompound_ref":"~/modelcompounds/id/cpd11589_e0","coefficient":-1},{"modelcompound_ref":"~/modelcompounds/id/cpd00002_c0","coefficient":-1},{"modelcompound_ref":"~/modelcompounds/id/cpd00001_c0","coefficient":-1},{"modelcompound_ref":"~/modelcompounds/id/cpd00009_c0","coefficient":1},{"modelcompound_ref":"~/modelcompounds/id/cpd00008_c0","coefficient":1}],"modelReactionProteins":[],"id":"rxn05537_c0"},{"name":"Dipeptide transport via ABC system (ala-his)_c0","probability":-1,"reaction_ref":"489/6/1/reactions/id/rxn05543","protons":0,"direction":">","modelcompartment_ref":"~/modelcompartments/id/c0","modelReactionReagents":[{"modelcompound_ref":"~/modelcompounds/id/cpd00067_c0","coefficient":1},{"modelcompound_ref":"~/modelcompounds/id/cpd00002_c0","coefficient":-1},{"modelcompound_ref":"~/modelcompounds/id/cpd00001_c0","coefficient":-1},{"modelcompound_ref":"~/modelcompounds/id/cpd00009_c0","coefficient":1},{"modelcompound_ref":"~/modelcompounds/id/cpd11584_c0","coefficient":1},{"modelcompound_ref":"~/modelcompounds/id/cpd11584_e0","coefficient":-1},{"modelcompound_ref":"~/modelcompounds/id/cpd00008_c0","coefficient":1}],"modelReactionProteins":[],"id":"rxn05543_c0"},{"name":"Gly-Leu ABC transporters_c0","probability":-1,"reaction_ref":"489/6/1/reactions/id/rxn12849","protons":0,"direction":">","modelcompartment_ref":"~/modelcompartments/id/c0","modelReactionReagents":[{"modelcompound_ref":"~/modelcompounds/id/cpd00002_c0","coefficient":-1},{"modelcompound_ref":"~/modelcompounds/id/cpd15604_c0","coefficient":1},{"modelcompound_ref":"~/modelcompounds/id/cpd15604_e0","coefficient":-1},{"modelcompound_ref":"~/modelcompounds/id/cpd00001_c0","coefficient":-1},{"modelcompound_ref":"~/modelcompounds/id/cpd00009_c0","coefficient":1},{"modelcompound_ref":"~/modelcompounds/id/cpd00008_c0","coefficient":1}],"modelReactionProteins":[],"id":"rxn12849_c0"},{"name":"Dipeptide transport via ABC system (ala-asp)_c0","probability":-1,"reaction_ref":"489/6/1/reactions/id/rxn05533","protons":0,"direction":">","modelcompartment_ref":"~/modelcompartments/id/c0","modelReactionReagents":[{"modelcompound_ref":"~/modelcompounds/id/cpd00067_c0","coefficient":1},{"modelcompound_ref":"~/modelcompounds/id/cpd00002_c0","coefficient":-1},{"modelcompound_ref":"~/modelcompounds/id/cpd00001_c0","coefficient":-1},{"modelcompound_ref":"~/modelcompounds/id/cpd00009_c0","coefficient":1},{"modelcompound_ref":"~/modelcompounds/id/cpd00008_c0","coefficient":1},{"modelcompound_ref":"~/modelcompounds/id/cpd11593_c0","coefficient":1},{"modelcompound_ref":"~/modelcompounds/id/cpd11593_e0","coefficient":-1}],"modelReactionProteins":[],"id":"rxn05533_c0"},{"name":"Dipeptide transport via ABC system (ala-gln)_c0","probability":-1,"reaction_ref":"489/6/1/reactions/id/rxn05540","protons":0,"direction":">","modelcompartment_ref":"~/modelcompartments/id/c0","modelReactionReagents":[{"modelcompound_ref":"~/modelcompounds/id/cpd00067_c0","coefficient":1},{"modelcompound_ref":"~/modelcompounds/id/cpd00002_c0","coefficient":-1},{"modelcompound_ref":"~/modelcompounds/id/cpd00001_c0","coefficient":-1},{"modelcompound_ref":"~/modelcompounds/id/cpd00009_c0","coefficient":1},{"modelcompound_ref":"~/modelcompounds/id/cpd00008_c0","coefficient":1},{"modelcompound_ref":"~/modelcompounds/id/cpd11587_c0","coefficient":1},{"modelcompound_ref":"~/modelcompounds/id/cpd11587_e0","coefficient":-1}],"modelReactionProteins":[],"id":"rxn05540_c0"},{"name":"Dipeptide transport via ABC system (gly-glu)_c0","probability":-1,"reaction_ref":"489/6/1/reactions/id/rxn05534","protons":0,"direction":">","modelcompartment_ref":"~/modelcompartments/id/c0","modelReactionReagents":[{"modelcompound_ref":"~/modelcompounds/id/cpd00067_c0","coefficient":1},{"modelcompound_ref":"~/modelcompounds/id/cpd00002_c0","coefficient":-1},{"modelcompound_ref":"~/modelcompounds/id/cpd00001_c0","coefficient":-1},{"modelcompound_ref":"~/modelcompounds/id/cpd00009_c0","coefficient":1},{"modelcompound_ref":"~/modelcompounds/id/cpd11592_c0","coefficient":1},{"modelcompound_ref":"~/modelcompounds/id/cpd11592_e0","coefficient":-1},{"modelcompound_ref":"~/modelcompounds/id/cpd00008_c0","coefficient":1}],"modelReactionProteins":[],"id":"rxn05534_c0"},{"name":"Dipeptide transport via ABC system (gly-gln)_c0","probability":-1,"reaction_ref":"489/6/1/reactions/id/rxn05547","protons":0,"direction":">","modelcompartment_ref":"~/modelcompartments/id/c0","modelReactionReagents":[{"modelcompound_ref":"~/modelcompounds/id/cpd00067_c0","coefficient":1},{"modelcompound_ref":"~/modelcompounds/id/cpd00002_c0","coefficient":-1},{"modelcompound_ref":"~/modelcompounds/id/cpd00001_c0","coefficient":-1},{"modelcompound_ref":"~/modelcompounds/id/cpd00009_c0","coefficient":1},{"modelcompound_ref":"~/modelcompounds/id/cpd00008_c0","coefficient":1},{"modelcompound_ref":"~/modelcompounds/id/cpd11580_c0","coefficient":1},{"modelcompound_ref":"~/modelcompounds/id/cpd11580_e0","coefficient":-1}],"modelReactionProteins":[],"id":"rxn05547_c0"},{"name":"Dipeptide transport via ABC system (gly-asn)_c0","probability":-1,"reaction_ref":"489/6/1/reactions/id/rxn05546","protons":0,"direction":">","modelcompartment_ref":"~/modelcompartments/id/c0","modelReactionReagents":[{"modelcompound_ref":"~/modelcompounds/id/cpd00067_c0","coefficient":1},{"modelcompound_ref":"~/modelcompounds/id/cpd11581_c0","coefficient":1},{"modelcompound_ref":"~/modelcompounds/id/cpd11581_e0","coefficient":-1},{"modelcompound_ref":"~/modelcompounds/id/cpd00002_c0","coefficient":-1},{"modelcompound_ref":"~/modelcompounds/id/cpd00001_c0","coefficient":-1},{"modelcompound_ref":"~/modelcompounds/id/cpd00009_c0","coefficient":1},{"modelcompound_ref":"~/modelcompounds/id/cpd00008_c0","coefficient":1}],"modelReactionProteins":[],"id":"rxn05546_c0"},{"name":"Dipeptide transport via ABC system (ala-gly)_c0","probability":-1,"reaction_ref":"489/6/1/reactions/id/rxn05542","protons":0,"direction":">","modelcompartment_ref":"~/modelcompartments/id/c0","modelReactionReagents":[{"modelcompound_ref":"~/modelcompounds/id/cpd00067_c0","coefficient":1},{"modelcompound_ref":"~/modelcompounds/id/cpd00002_c0","coefficient":-1},{"modelcompound_ref":"~/modelcompounds/id/cpd00001_c0","coefficient":-1},{"modelcompound_ref":"~/modelcompounds/id/cpd00009_c0","coefficient":1},{"modelcompound_ref":"~/modelcompounds/id/cpd11585_c0","coefficient":1},{"modelcompound_ref":"~/modelcompounds/id/cpd11585_e0","coefficient":-1},{"modelcompound_ref":"~/modelcompounds/id/cpd00008_c0","coefficient":1}],"modelReactionProteins":[],"id":"rxn05542_c0"},{"name":"Dipeptide transport via ABC system (gly-met)_c0","probability":-1,"reaction_ref":"489/6/1/reactions/id/rxn05535","protons":0,"direction":">","modelcompartment_ref":"~/modelcompartments/id/c0","modelReactionReagents":[{"modelcompound_ref":"~/modelcompounds/id/cpd00067_c0","coefficient":1},{"modelcompound_ref":"~/modelcompounds/id/cpd00002_c0","coefficient":-1},{"modelcompound_ref":"~/modelcompounds/id/cpd11591_c0","coefficient":1},{"modelcompound_ref":"~/modelcompounds/id/cpd11591_e0","coefficient":-1},{"modelcompound_ref":"~/modelcompounds/id/cpd00001_c0","coefficient":-1},{"modelcompound_ref":"~/modelcompounds/id/cpd00009_c0","coefficient":1},{"modelcompound_ref":"~/modelcompounds/id/cpd00008_c0","coefficient":1}],"modelReactionProteins":[],"id":"rxn05535_c0"},{"name":"Gly-Phe ABC transporters_c0","probability":-1,"reaction_ref":"489/6/1/reactions/id/rxn12850","protons":0,"direction":">","modelcompartment_ref":"~/modelcompartments/id/c0","modelReactionReagents":[{"modelcompound_ref":"~/modelcompounds/id/cpd15605_c0","coefficient":1},{"modelcompound_ref":"~/modelcompounds/id/cpd15605_e0","coefficient":-1},{"modelcompound_ref":"~/modelcompounds/id/cpd00002_c0","coefficient":-1},{"modelcompound_ref":"~/modelcompounds/id/cpd00001_c0","coefficient":-1},{"modelcompound_ref":"~/modelcompounds/id/cpd00009_c0","coefficient":1},{"modelcompound_ref":"~/modelcompounds/id/cpd00008_c0","coefficient":1}],"modelReactionProteins":[],"id":"rxn12850_c0"},{"name":"Dipeptide transport via ABC system (ala-thr)_c0","probability":-1,"reaction_ref":"489/6/1/reactions/id/rxn05545","protons":0,"direction":">","modelcompartment_ref":"~/modelcompartments/id/c0","modelReactionReagents":[{"modelcompound_ref":"~/modelcompounds/id/cpd00067_c0","coefficient":1},{"modelcompound_ref":"~/modelcompounds/id/cpd00002_c0","coefficient":-1},{"modelcompound_ref":"~/modelcompounds/id/cpd00001_c0","coefficient":-1},{"modelcompound_ref":"~/modelcompounds/id/cpd00009_c0","coefficient":1},{"modelcompound_ref":"~/modelcompounds/id/cpd11582_c0","coefficient":1},{"modelcompound_ref":"~/modelcompounds/id/cpd11582_e0","coefficient":-1},{"modelcompound_ref":"~/modelcompounds/id/cpd00008_c0","coefficient":1}],"modelReactionProteins":[],"id":"rxn05545_c0"},{"name":"Dipeptide transport via ABC system (gly-pro-L)_c0","probability":-1,"reaction_ref":"489/6/1/reactions/id/rxn05538","protons":0,"direction":">","modelcompartment_ref":"~/modelcompartments/id/c0","modelReactionReagents":[{"modelcompound_ref":"~/modelcompounds/id/cpd00067_c0","coefficient":1},{"modelcompound_ref":"~/modelcompounds/id/cpd00002_c0","coefficient":-1},{"modelcompound_ref":"~/modelcompounds/id/cpd11588_c0","coefficient":1},{"modelcompound_ref":"~/modelcompounds/id/cpd11588_e0","coefficient":-1},{"modelcompound_ref":"~/modelcompounds/id/cpd00001_c0","coefficient":-1},{"modelcompound_ref":"~/modelcompounds/id/cpd00009_c0","coefficient":1},{"modelcompound_ref":"~/modelcompounds/id/cpd00008_c0","coefficient":1}],"modelReactionProteins":[],"id":"rxn05538_c0"},{"name":"N-succinyl-L-glutamate 5-semialdehyde:NAD+ oxidoreductase_c0","probability":-1,"reaction_ref":"489/6/1/reactions/id/rxn03422","protons":0,"direction":">","modelcompartment_ref":"~/modelcompartments/id/c0","modelReactionReagents":[{"modelcompound_ref":"~/modelcompounds/id/cpd00067_c0","coefficient":2},{"modelcompound_ref":"~/modelcompounds/id/cpd03525_c0","coefficient":1},{"modelcompound_ref":"~/modelcompounds/id/cpd00001_c0","coefficient":-1},{"modelcompound_ref":"~/modelcompounds/id/cpd00004_c0","coefficient":1},{"modelcompound_ref":"~/modelcompounds/id/cpd00003_c0","coefficient":-1},{"modelcompound_ref":"~/modelcompounds/id/cpd03526_c0","coefficient":-1}],"modelReactionProteins":[],"id":"rxn03422_c0"},{"name":"Maltodextrin phosphorylase (maltopentaose)_c0","probability":-1,"reaction_ref":"489/6/1/reactions/id/rxn08941","protons":0,"direction":"=","modelcompartment_ref":"~/modelcompartments/id/c0","modelReactionReagents":[{"modelcompound_ref":"~/modelcompounds/id/cpd00067_c0","coefficient":-1},{"modelcompound_ref":"~/modelcompounds/id/cpd00089_c0","coefficient":1},{"modelcompound_ref":"~/modelcompounds/id/cpd00009_c0","coefficient":-1},{"modelcompound_ref":"~/modelcompounds/id/cpd01399_c0","coefficient":1},{"modelcompound_ref":"~/modelcompounds/id/cpd15495_c0","coefficient":-1}],"modelReactionProteins":[],"id":"rxn08941_c0"},{"name":"Maltodextrin phosphorylase (maltoheptaose)_c0","probability":-1,"reaction_ref":"489/6/1/reactions/id/rxn08943","protons":0,"direction":"=","modelcompartment_ref":"~/modelcompartments/id/c0","modelReactionReagents":[{"modelcompound_ref":"~/modelcompounds/id/cpd00067_c0","coefficient":-1},{"modelcompound_ref":"~/modelcompounds/id/cpd00089_c0","coefficient":1},{"modelcompound_ref":"~/modelcompounds/id/cpd00009_c0","coefficient":-1},{"modelcompound_ref":"~/modelcompounds/id/cpd01329_c0","coefficient":1},{"modelcompound_ref":"~/modelcompounds/id/cpd15494_c0","coefficient":-1}],"modelReactionProteins":[],"id":"rxn08943_c0"},{"name":"cpd00155 phosphorylase_c0","probability":-1,"reaction_ref":"489/6/1/reactions/id/rxn05740","protons":0,"direction":"=","modelcompartment_ref":"~/modelcompartments/id/c0","modelReactionReagents":[{"modelcompound_ref":"~/modelcompounds/id/cpd00067_c0","coefficient":-1},{"modelcompound_ref":"~/modelcompounds/id/cpd00089_c0","coefficient":1},{"modelcompound_ref":"~/modelcompounds/id/cpd00009_c0","coefficient":-1},{"modelcompound_ref":"~/modelcompounds/id/cpd15302_c0","coefficient":1},{"modelcompound_ref":"~/modelcompounds/id/cpd00155_c0","coefficient":-1}],"modelReactionProteins":[],"id":"rxn05740_c0"},{"name":"Maltodextrin phosphorylase (maltohexaose)_c0","probability":-1,"reaction_ref":"489/6/1/reactions/id/rxn08942","protons":0,"direction":"=","modelcompartment_ref":"~/modelcompartments/id/c0","modelReactionReagents":[{"modelcompound_ref":"~/modelcompounds/id/cpd00067_c0","coefficient":-1},{"modelcompound_ref":"~/modelcompounds/id/cpd00089_c0","coefficient":1},{"modelcompound_ref":"~/modelcompounds/id/cpd00009_c0","coefficient":-1},{"modelcompound_ref":"~/modelcompounds/id/cpd15495_c0","coefficient":1},{"modelcompound_ref":"~/modelcompounds/id/cpd01329_c0","coefficient":-1}],"modelReactionProteins":[],"id":"rxn08942_c0"},{"name":"(R)-3-Hydroxytetradecanoly-[acyl-carrier-protein]:UDP-N-acetyl-_c0","probability":-1,"reaction_ref":"489/6/1/reactions/id/rxn06729","protons":0,"direction":">","modelcompartment_ref":"~/modelcompartments/id/c0","modelReactionReagents":[{"modelcompound_ref":"~/modelcompounds/id/cpd11493_c0","coefficient":1},{"modelcompound_ref":"~/modelcompounds/id/cpd11484_c0","coefficient":-1},{"modelcompound_ref":"~/modelcompounds/id/cpd00037_c0","coefficient":-1},{"modelcompound_ref":"~/modelcompounds/id/cpd02886_c0","coefficient":1}],"modelReactionProteins":[],"id":"rxn06729_c0"},{"name":"Isocitrate:NADP+ oxidoreductase (decarboxylating)_c0","probability":-1,"reaction_ref":"489/6/1/reactions/id/rxn01387","protons":0,"direction":"=","modelcompartment_ref":"~/modelcompartments/id/c0","modelReactionReagents":[{"modelcompound_ref":"~/modelcompounds/id/cpd00067_c0","coefficient":1},{"modelcompound_ref":"~/modelcompounds/id/cpd00006_c0","coefficient":-1},{"modelcompound_ref":"~/modelcompounds/id/cpd03187_c0","coefficient":1},{"modelcompound_ref":"~/modelcompounds/id/cpd00260_c0","coefficient":-1},{"modelcompound_ref":"~/modelcompounds/id/cpd00005_c0","coefficient":1}],"modelReactionProteins":[],"id":"rxn01387_c0"},{"name":"Oxalosuccinate:NADP+ oxidoreductase (decarboxylating)_c0","probability":-1,"reaction_ref":"489/6/1/reactions/id/rxn00199","protons":0,"direction":">","modelcompartment_ref":"~/modelcompartments/id/c0","modelReactionReagents":[{"modelcompound_ref":"~/modelcompounds/id/cpd00067_c0","coefficient":-1},{"modelcompound_ref":"~/modelcompounds/id/cpd03187_c0","coefficient":-1},{"modelcompound_ref":"~/modelcompounds/id/cpd00011_c0","coefficient":1},{"modelcompound_ref":"~/modelcompounds/id/cpd00024_c0","coefficient":1}],"modelReactionProteins":[],"id":"rxn00199_c0"},{"name":"ATP:pyridoxal 5'-phosphotransferase_c0","probability":-1,"reaction_ref":"489/6/1/reactions/id/rxn00124","protons":0,"direction":"=","modelcompartment_ref":"~/modelcompartments/id/c0","modelReactionReagents":[{"modelcompound_ref":"~/modelcompounds/id/cpd00215_c0","coefficient":-1},{"modelcompound_ref":"~/modelcompounds/id/cpd00002_c0","coefficient":-1},{"modelcompound_ref":"~/modelcompounds/id/cpd00016_c0","coefficient":1},{"modelcompound_ref":"~/modelcompounds/id/cpd00008_c0","coefficient":1}],"modelReactionProteins":[],"id":"rxn00124_c0"},{"name":"ATP:pyridoxal 5'-phosphotransferase_c0","probability":-1,"reaction_ref":"489/6/1/reactions/id/rxn01807","protons":0,"direction":"=","modelcompartment_ref":"~/modelcompartments/id/c0","modelReactionReagents":[{"modelcompound_ref":"~/modelcompounds/id/cpd00002_c0","coefficient":-1},{"modelcompound_ref":"~/modelcompounds/id/cpd00419_c0","coefficient":-1},{"modelcompound_ref":"~/modelcompounds/id/cpd00493_c0","coefficient":1},{"modelcompound_ref":"~/modelcompounds/id/cpd00008_c0","coefficient":1}],"modelReactionProteins":[],"id":"rxn01807_c0"},{"name":"ATP:pyridoxal 5'-phosphotransferase_c0","probability":-1,"reaction_ref":"489/6/1/reactions/id/rxn01396","protons":0,"direction":"=","modelcompartment_ref":"~/modelcompartments/id/c0","modelReactionReagents":[{"modelcompound_ref":"~/modelcompounds/id/cpd00002_c0","coefficient":-1},{"modelcompound_ref":"~/modelcompounds/id/cpd00263_c0","coefficient":-1},{"modelcompound_ref":"~/modelcompounds/id/cpd00008_c0","coefficient":1},{"modelcompound_ref":"~/modelcompounds/id/cpd00478_c0","coefficient":1}],"modelReactionProteins":[],"id":"rxn01396_c0"},{"name":"N-Acetyl-D-glucosamine 6-phosphate 2-epimerase_c0","probability":-1,"reaction_ref":"489/6/1/reactions/id/rxn01506","protons":0,"direction":"=","modelcompartment_ref":"~/modelcompartments/id/c0","modelReactionReagents":[{"modelcompound_ref":"~/modelcompounds/id/cpd02612_c0","coefficient":1},{"modelcompound_ref":"~/modelcompounds/id/cpd00293_c0","coefficient":-1}],"modelReactionProteins":[],"id":"rxn01506_c0"},{"name":"L-Valine-ABC transport_c0","probability":-1,"reaction_ref":"489/6/1/reactions/id/rxn05168","protons":0,"direction":">","modelcompartment_ref":"~/modelcompartments/id/c0","modelReactionReagents":[{"modelcompound_ref":"~/modelcompounds/id/cpd00067_c0","coefficient":1},{"modelcompound_ref":"~/modelcompounds/id/cpd00002_c0","coefficient":-1},{"modelcompound_ref":"~/modelcompounds/id/cpd00001_c0","coefficient":-1},{"modelcompound_ref":"~/modelcompounds/id/cpd00009_c0","coefficient":1},{"modelcompound_ref":"~/modelcompounds/id/cpd00008_c0","coefficient":1},{"modelcompound_ref":"~/modelcompounds/id/cpd00156_c0","coefficient":1},{"modelcompound_ref":"~/modelcompounds/id/cpd00156_e0","coefficient":-1}],"modelReactionProteins":[],"id":"rxn05168_c0"},{"name":"L-Isoleucine-ABC transport_c0","probability":-1,"reaction_ref":"489/6/1/reactions/id/rxn05179","protons":0,"direction":">","modelcompartment_ref":"~/modelcompartments/id/c0","modelReactionReagents":[{"modelcompound_ref":"~/modelcompounds/id/cpd00067_c0","coefficient":1},{"modelcompound_ref":"~/modelcompounds/id/cpd00002_c0","coefficient":-1},{"modelcompound_ref":"~/modelcompounds/id/cpd00001_c0","coefficient":-1},{"modelcompound_ref":"~/modelcompounds/id/cpd00009_c0","coefficient":1},{"modelcompound_ref":"~/modelcompounds/id/cpd00008_c0","coefficient":1},{"modelcompound_ref":"~/modelcompounds/id/cpd00322_c0","coefficient":1},{"modelcompound_ref":"~/modelcompounds/id/cpd00322_e0","coefficient":-1}],"modelReactionProteins":[],"id":"rxn05179_c0"},{"name":"L-Leucine-ABC transport_c0","probability":-1,"reaction_ref":"489/6/1/reactions/id/rxn05161","protons":0,"direction":">","modelcompartment_ref":"~/modelcompartments/id/c0","modelReactionReagents":[{"modelcompound_ref":"~/modelcompounds/id/cpd00067_c0","coefficient":1},{"modelcompound_ref":"~/modelcompounds/id/cpd00002_c0","coefficient":-1},{"modelcompound_ref":"~/modelcompounds/id/cpd00001_c0","coefficient":-1},{"modelcompound_ref":"~/modelcompounds/id/cpd00009_c0","coefficient":1},{"modelcompound_ref":"~/modelcompounds/id/cpd00008_c0","coefficient":1},{"modelcompound_ref":"~/modelcompounds/id/cpd00107_c0","coefficient":1},{"modelcompound_ref":"~/modelcompounds/id/cpd00107_e0","coefficient":-1}],"modelReactionProteins":[],"id":"rxn05161_c0"},{"name":"(2S,3R)-3-Hydroxybutane-1,2,3-tricarboxylate hydro-lyase_c0","probability":-1,"reaction_ref":"489/6/1/reactions/id/rxn03061","protons":0,"direction":"=","modelcompartment_ref":"~/modelcompartments/id/c0","modelReactionReagents":[{"modelcompound_ref":"~/modelcompounds/id/cpd02597_c0","coefficient":1},{"modelcompound_ref":"~/modelcompounds/id/cpd00001_c0","coefficient":1},{"modelcompound_ref":"~/modelcompounds/id/cpd02799_c0","coefficient":-1}],"modelReactionProteins":[],"id":"rxn03061_c0"},{"name":"Trimethylamine N-oxide reductase (menaquinol 8)_c0","probability":-1,"reaction_ref":"489/6/1/reactions/id/rxn09313","protons":0,"direction":"=","modelcompartment_ref":"~/modelcompartments/id/c0","modelReactionReagents":[{"modelcompound_ref":"~/modelcompounds/id/cpd00441_c0","coefficient":1},{"modelcompound_ref":"~/modelcompounds/id/cpd00067_c0","coefficient":-1},{"modelcompound_ref":"~/modelcompounds/id/cpd00001_c0","coefficient":1},{"modelcompound_ref":"~/modelcompounds/id/cpd15500_c0","coefficient":1},{"modelcompound_ref":"~/modelcompounds/id/cpd00811_c0","coefficient":-1},{"modelcompound_ref":"~/modelcompounds/id/cpd15499_c0","coefficient":-1}],"modelReactionProteins":[],"id":"rxn09313_c0"},{"name":"Dimethyl sulfoxide reductase (Menaquinol 8)_c0","probability":-1,"reaction_ref":"489/6/1/reactions/id/rxn08354","protons":0,"direction":"=","modelcompartment_ref":"~/modelcompartments/id/c0","modelReactionReagents":[{"modelcompound_ref":"~/modelcompounds/id/cpd00001_c0","coefficient":1},{"modelcompound_ref":"~/modelcompounds/id/cpd00450_c0","coefficient":1},{"modelcompound_ref":"~/modelcompounds/id/cpd08021_c0","coefficient":-1},{"modelcompound_ref":"~/modelcompounds/id/cpd15500_c0","coefficient":1},{"modelcompound_ref":"~/modelcompounds/id/cpd15499_c0","coefficient":-1}],"modelReactionProteins":[],"id":"rxn08354_c0"},{"name":"Dimethyl sulfoxide reductase (Demethylmenaquinol 8)_c0","probability":-1,"reaction_ref":"489/6/1/reactions/id/rxn08356","protons":0,"direction":"=","modelcompartment_ref":"~/modelcompartments/id/c0","modelReactionReagents":[{"modelcompound_ref":"~/modelcompounds/id/cpd00001_c0","coefficient":1},{"modelcompound_ref":"~/modelcompounds/id/cpd00450_c0","coefficient":1},{"modelcompound_ref":"~/modelcompounds/id/cpd08021_c0","coefficient":-1},{"modelcompound_ref":"~/modelcompounds/id/cpd15352_c0","coefficient":1},{"modelcompound_ref":"~/modelcompounds/id/cpd15353_c0","coefficient":-1}],"modelReactionProteins":[],"id":"rxn08356_c0"},{"name":"Trimethylamine N-oxide reductase (demethylmenaquinol 8)_c0","probability":-1,"reaction_ref":"489/6/1/reactions/id/rxn09315","protons":0,"direction":"=","modelcompartment_ref":"~/modelcompartments/id/c0","modelReactionReagents":[{"modelcompound_ref":"~/modelcompounds/id/cpd00441_c0","coefficient":1},{"modelcompound_ref":"~/modelcompounds/id/cpd00067_c0","coefficient":-1},{"modelcompound_ref":"~/modelcompounds/id/cpd00001_c0","coefficient":1},{"modelcompound_ref":"~/modelcompounds/id/cpd15352_c0","coefficient":1},{"modelcompound_ref":"~/modelcompounds/id/cpd00811_c0","coefficient":-1},{"modelcompound_ref":"~/modelcompounds/id/cpd15353_c0","coefficient":-1}],"modelReactionProteins":[],"id":"rxn09315_c0"},{"name":"Deoxyribose transport via ABC system_c0","probability":-1,"reaction_ref":"489/6/1/reactions/id/rxn05549","protons":0,"direction":">","modelcompartment_ref":"~/modelcompartments/id/c0","modelReactionReagents":[{"modelcompound_ref":"~/modelcompounds/id/cpd00067_c0","coefficient":1},{"modelcompound_ref":"~/modelcompounds/id/cpd00002_c0","coefficient":-1},{"modelcompound_ref":"~/modelcompounds/id/cpd00001_c0","coefficient":-1},{"modelcompound_ref":"~/modelcompounds/id/cpd00009_c0","coefficient":1},{"modelcompound_ref":"~/modelcompounds/id/cpd01242_c0","coefficient":1},{"modelcompound_ref":"~/modelcompounds/id/cpd01242_e0","coefficient":-1},{"modelcompound_ref":"~/modelcompounds/id/cpd00008_c0","coefficient":1}],"modelReactionProteins":[],"id":"rxn05549_c0"},{"name":"D-Ribose ABC transport_c0","probability":-1,"reaction_ref":"489/6/1/reactions/id/rxn05160","protons":0,"direction":">","modelcompartment_ref":"~/modelcompartments/id/c0","modelReactionReagents":[{"modelcompound_ref":"~/modelcompounds/id/cpd00067_c0","coefficient":1},{"modelcompound_ref":"~/modelcompounds/id/cpd00105_c0","coefficient":1},{"modelcompound_ref":"~/modelcompounds/id/cpd00105_e0","coefficient":-1},{"modelcompound_ref":"~/modelcompounds/id/cpd00002_c0","coefficient":-1},{"modelcompound_ref":"~/modelcompounds/id/cpd00001_c0","coefficient":-1},{"modelcompound_ref":"~/modelcompounds/id/cpd00009_c0","coefficient":1},{"modelcompound_ref":"~/modelcompounds/id/cpd00008_c0","coefficient":1}],"modelReactionProteins":[],"id":"rxn05160_c0"},{"name":"D-ribose transport out via ABC system_c0","probability":-1,"reaction_ref":"489/6/1/reactions/id/rxn05644","protons":0,"direction":">","modelcompartment_ref":"~/modelcompartments/id/c0","modelReactionReagents":[{"modelcompound_ref":"~/modelcompounds/id/cpd00067_c0","coefficient":1},{"modelcompound_ref":"~/modelcompounds/id/cpd00105_e0","coefficient":1},{"modelcompound_ref":"~/modelcompounds/id/cpd00105_c0","coefficient":-1},{"modelcompound_ref":"~/modelcompounds/id/cpd00002_c0","coefficient":-1},{"modelcompound_ref":"~/modelcompounds/id/cpd00001_c0","coefficient":-1},{"modelcompound_ref":"~/modelcompounds/id/cpd00009_c0","coefficient":1},{"modelcompound_ref":"~/modelcompounds/id/cpd00008_c0","coefficient":1}],"modelReactionProteins":[],"id":"rxn05644_c0"},{"name":"(3R)-3-Hydroxybutanoyl-[acyl-carrier-protein] hydro-lyase_c0","probability":-1,"reaction_ref":"489/6/1/reactions/id/rxn05330","protons":0,"direction":"=","modelcompartment_ref":"~/modelcompartments/id/c0","modelReactionReagents":[{"modelcompound_ref":"~/modelcompounds/id/cpd00001_c0","coefficient":1},{"modelcompound_ref":"~/modelcompounds/id/cpd11473_c0","coefficient":1},{"modelcompound_ref":"~/modelcompounds/id/cpd11479_c0","coefficient":-1}],"modelReactionProteins":[],"id":"rxn05330_c0"},{"name":"(3R)-3-Hydroxypalmitoyl-[acyl-carrier-protein] hydro-lyase_c0","probability":-1,"reaction_ref":"489/6/1/reactions/id/rxn05335","protons":0,"direction":"=","modelcompartment_ref":"~/modelcompartments/id/c0","modelReactionReagents":[{"modelcompound_ref":"~/modelcompounds/id/cpd11484_c0","coefficient":-1},{"modelcompound_ref":"~/modelcompounds/id/cpd11467_c0","coefficient":1},{"modelcompound_ref":"~/modelcompounds/id/cpd00001_c0","coefficient":1}],"modelReactionProteins":[],"id":"rxn05335_c0"},{"name":"(3R)-3-Hydroxybutanoyl-[acyl-carrier-protein] hydro-lyase_c0","probability":-1,"reaction_ref":"489/6/1/reactions/id/rxn05334","protons":0,"direction":"=","modelcompartment_ref":"~/modelcompartments/id/c0","modelReactionReagents":[{"modelcompound_ref":"~/modelcompounds/id/cpd11483_c0","coefficient":-1},{"modelcompound_ref":"~/modelcompounds/id/cpd11471_c0","coefficient":1},{"modelcompound_ref":"~/modelcompounds/id/cpd00001_c0","coefficient":1}],"modelReactionProteins":[],"id":"rxn05334_c0"},{"name":"(3R)-3-Hydroxybutanoyl-[acyl-carrier-protein] hydro-lyase_c0","probability":-1,"reaction_ref":"489/6/1/reactions/id/rxn05329","protons":0,"direction":"=","modelcompartment_ref":"~/modelcompartments/id/c0","modelReactionReagents":[{"modelcompound_ref":"~/modelcompounds/id/cpd00001_c0","coefficient":1},{"modelcompound_ref":"~/modelcompounds/id/cpd11478_c0","coefficient":-1},{"modelcompound_ref":"~/modelcompounds/id/cpd11465_c0","coefficient":1}],"modelReactionProteins":[],"id":"rxn05329_c0"},{"name":"(3R)-3-Hydroxybutanoyl-[acyl-carrier-protein] hydro-lyase_c0","probability":-1,"reaction_ref":"489/6/1/reactions/id/rxn05333","protons":0,"direction":"=","modelcompartment_ref":"~/modelcompartments/id/c0","modelReactionReagents":[{"modelcompound_ref":"~/modelcompounds/id/cpd11475_c0","coefficient":1},{"modelcompound_ref":"~/modelcompounds/id/cpd11482_c0","coefficient":-1},{"modelcompound_ref":"~/modelcompounds/id/cpd00001_c0","coefficient":1}],"modelReactionProteins":[],"id":"rxn05333_c0"},{"name":"(3R)-3-Hydroxypalmitoyl-[acyl-carrier-protein] hydro-lyase_c0","probability":-1,"reaction_ref":"489/6/1/reactions/id/rxn05332","protons":0,"direction":"=","modelcompartment_ref":"~/modelcompartments/id/c0","modelReactionReagents":[{"modelcompound_ref":"~/modelcompounds/id/cpd11481_c0","coefficient":-1},{"modelcompound_ref":"~/modelcompounds/id/cpd00001_c0","coefficient":1},{"modelcompound_ref":"~/modelcompounds/id/cpd11477_c0","coefficient":1}],"modelReactionProteins":[],"id":"rxn05332_c0"},{"name":"(3R)-3-Hydroxybutanoyl-[acyl-carrier-protein] hydro-lyase_c0","probability":-1,"reaction_ref":"489/6/1/reactions/id/rxn05331","protons":0,"direction":"=","modelcompartment_ref":"~/modelcompartments/id/c0","modelReactionReagents":[{"modelcompound_ref":"~/modelcompounds/id/cpd00001_c0","coefficient":1},{"modelcompound_ref":"~/modelcompounds/id/cpd11469_c0","coefficient":1},{"modelcompound_ref":"~/modelcompounds/id/cpd11480_c0","coefficient":-1}],"modelReactionProteins":[],"id":"rxn05331_c0"},{"name":"6-methyl-3-hydroxy-heptanoyl-ACP hydro-lyase_c0","probability":-1,"reaction_ref":"489/6/1/reactions/id/rxn05415","protons":0,"direction":"=","modelcompartment_ref":"~/modelcompartments/id/c0","modelReactionReagents":[{"modelcompound_ref":"~/modelcompounds/id/cpd00001_c0","coefficient":1},{"modelcompound_ref":"~/modelcompounds/id/cpd11552_c0","coefficient":1},{"modelcompound_ref":"~/modelcompounds/id/cpd11551_c0","coefficient":-1}],"modelReactionProteins":[],"id":"rxn05415_c0"},{"name":"14-methyl-3-hydroxy-hexa-decanoyl-ACP hydro-lyase_c0","probability":-1,"reaction_ref":"489/6/1/reactions/id/rxn05381","protons":0,"direction":"=","modelcompartment_ref":"~/modelcompartments/id/c0","modelReactionReagents":[{"modelcompound_ref":"~/modelcompounds/id/cpd11518_c0","coefficient":1},{"modelcompound_ref":"~/modelcompounds/id/cpd11517_c0","coefficient":-1},{"modelcompound_ref":"~/modelcompounds/id/cpd00001_c0","coefficient":1}],"modelReactionProteins":[],"id":"rxn05381_c0"},{"name":"5-methyl-3-hydroxy-hexanoyl-ACP hydro-lyase_c0","probability":-1,"reaction_ref":"489/6/1/reactions/id/rxn05386","protons":0,"direction":"=","modelcompartment_ref":"~/modelcompartments/id/c0","modelReactionReagents":[{"modelcompound_ref":"~/modelcompounds/id/cpd00001_c0","coefficient":1},{"modelcompound_ref":"~/modelcompounds/id/cpd11522_c0","coefficient":-1},{"modelcompound_ref":"~/modelcompounds/id/cpd11523_c0","coefficient":1}],"modelReactionProteins":[],"id":"rxn05386_c0"},{"name":"12-methyl-3-hydroxy-tridecanoyl-ACP hydro-lyase_c0","probability":-1,"reaction_ref":"489/6/1/reactions/id/rxn05427","protons":0,"direction":"=","modelcompartment_ref":"~/modelcompartments/id/c0","modelReactionReagents":[{"modelcompound_ref":"~/modelcompounds/id/cpd00001_c0","coefficient":1},{"modelcompound_ref":"~/modelcompounds/id/cpd11563_c0","coefficient":-1},{"modelcompound_ref":"~/modelcompounds/id/cpd11564_c0","coefficient":1}],"modelReactionProteins":[],"id":"rxn05427_c0"},{"name":"14-methyl-3-hydroxy-pentadecanoyl-ACP hydro-lyase_c0","probability":-1,"reaction_ref":"489/6/1/reactions/id/rxn05431","protons":0,"direction":"=","modelcompartment_ref":"~/modelcompartments/id/c0","modelReactionReagents":[{"modelcompound_ref":"~/modelcompounds/id/cpd11568_c0","coefficient":1},{"modelcompound_ref":"~/modelcompounds/id/cpd00001_c0","coefficient":1},{"modelcompound_ref":"~/modelcompounds/id/cpd11567_c0","coefficient":-1}],"modelReactionProteins":[],"id":"rxn05431_c0"},{"name":"10-methyl-3-hydroxy-dodecanoyl-ACP hydro-lyase_c0","probability":-1,"reaction_ref":"489/6/1/reactions/id/rxn05373","protons":0,"direction":"=","modelcompartment_ref":"~/modelcompartments/id/c0","modelReactionReagents":[{"modelcompound_ref":"~/modelcompounds/id/cpd11509_c0","coefficient":-1},{"modelcompound_ref":"~/modelcompounds/id/cpd00001_c0","coefficient":1},{"modelcompound_ref":"~/modelcompounds/id/cpd11510_c0","coefficient":1}],"modelReactionProteins":[],"id":"rxn05373_c0"},{"name":"12-methyl-3-hydroxy-tetra-decanoyl-ACP hydro-lyase_c0","probability":-1,"reaction_ref":"489/6/1/reactions/id/rxn05377","protons":0,"direction":"=","modelcompartment_ref":"~/modelcompartments/id/c0","modelReactionReagents":[{"modelcompound_ref":"~/modelcompounds/id/cpd11513_c0","coefficient":-1},{"modelcompound_ref":"~/modelcompounds/id/cpd00001_c0","coefficient":1},{"modelcompound_ref":"~/modelcompounds/id/cpd11514_c0","coefficient":1}],"modelReactionProteins":[],"id":"rxn05377_c0"},{"name":"11-methyl-3-hydroxy-dodecanoyl-ACP hydro-lyase_c0","probability":-1,"reaction_ref":"489/6/1/reactions/id/rxn05398","protons":0,"direction":"=","modelcompartment_ref":"~/modelcompartments/id/c0","modelReactionReagents":[{"modelcompound_ref":"~/modelcompounds/id/cpd11534_c0","coefficient":-1},{"modelcompound_ref":"~/modelcompounds/id/cpd00001_c0","coefficient":1},{"modelcompound_ref":"~/modelcompounds/id/cpd11535_c0","coefficient":1}],"modelReactionProteins":[],"id":"rxn05398_c0"},{"name":"8-methyl-3-hydroxy-nonanoyl-ACP hydro-lyase_c0","probability":-1,"reaction_ref":"489/6/1/reactions/id/rxn05419","protons":0,"direction":"=","modelcompartment_ref":"~/modelcompartments/id/c0","modelReactionReagents":[{"modelcompound_ref":"~/modelcompounds/id/cpd11556_c0","coefficient":1},{"modelcompound_ref":"~/modelcompounds/id/cpd11555_c0","coefficient":-1},{"modelcompound_ref":"~/modelcompounds/id/cpd00001_c0","coefficient":1}],"modelReactionProteins":[],"id":"rxn05419_c0"},{"name":"13-methyl-3-hydroxy-tetra-decanoyl-ACP hydro-lyase_c0","probability":-1,"reaction_ref":"489/6/1/reactions/id/rxn05402","protons":0,"direction":"=","modelcompartment_ref":"~/modelcompartments/id/c0","modelReactionReagents":[{"modelcompound_ref":"~/modelcompounds/id/cpd00001_c0","coefficient":1},{"modelcompound_ref":"~/modelcompounds/id/cpd11538_c0","coefficient":-1},{"modelcompound_ref":"~/modelcompounds/id/cpd11539_c0","coefficient":1}],"modelReactionProteins":[],"id":"rxn05402_c0"},{"name":"8-methyl-3-hydroxy-decanoyl-ACP hydro-lyase_c0","probability":-1,"reaction_ref":"489/6/1/reactions/id/rxn05369","protons":0,"direction":"=","modelcompartment_ref":"~/modelcompartments/id/c0","modelReactionReagents":[{"modelcompound_ref":"~/modelcompounds/id/cpd11506_c0","coefficient":1},{"modelcompound_ref":"~/modelcompounds/id/cpd00001_c0","coefficient":1},{"modelcompound_ref":"~/modelcompounds/id/cpd11505_c0","coefficient":-1}],"modelReactionProteins":[],"id":"rxn05369_c0"},{"name":"4-methyl-3-hydroxy-hexanoyl-ACP hydro-lyase_c0","probability":-1,"reaction_ref":"489/6/1/reactions/id/rxn05361","protons":0,"direction":"=","modelcompartment_ref":"~/modelcompartments/id/c0","modelReactionReagents":[{"modelcompound_ref":"~/modelcompounds/id/cpd00001_c0","coefficient":1},{"modelcompound_ref":"~/modelcompounds/id/cpd11498_c0","coefficient":1},{"modelcompound_ref":"~/modelcompounds/id/cpd11497_c0","coefficient":-1}],"modelReactionProteins":[],"id":"rxn05361_c0"},{"name":"9-methyl-3-hydroxy-decanoyl-ACP hydro-lyase_c0","probability":-1,"reaction_ref":"489/6/1/reactions/id/rxn05394","protons":0,"direction":"=","modelcompartment_ref":"~/modelcompartments/id/c0","modelReactionReagents":[{"modelcompound_ref":"~/modelcompounds/id/cpd00001_c0","coefficient":1},{"modelcompound_ref":"~/modelcompounds/id/cpd11530_c0","coefficient":-1},{"modelcompound_ref":"~/modelcompounds/id/cpd11531_c0","coefficient":1}],"modelReactionProteins":[],"id":"rxn05394_c0"},{"name":"15-methyl-3-hydroxy-hexa-decanoyl-ACP hydro-lyase_c0","probability":-1,"reaction_ref":"489/6/1/reactions/id/rxn05406","protons":0,"direction":"=","modelcompartment_ref":"~/modelcompartments/id/c0","modelReactionReagents":[{"modelcompound_ref":"~/modelcompounds/id/cpd00001_c0","coefficient":1},{"modelcompound_ref":"~/modelcompounds/id/cpd11542_c0","coefficient":-1},{"modelcompound_ref":"~/modelcompounds/id/cpd11543_c0","coefficient":1}],"modelReactionProteins":[],"id":"rxn05406_c0"},{"name":"6-methyl-3-hydroxy-octanoyl-ACP hydro-lyase_c0","probability":-1,"reaction_ref":"489/6/1/reactions/id/rxn05365","protons":0,"direction":"=","modelcompartment_ref":"~/modelcompartments/id/c0","modelReactionReagents":[{"modelcompound_ref":"~/modelcompounds/id/cpd11501_c0","coefficient":-1},{"modelcompound_ref":"~/modelcompounds/id/cpd00001_c0","coefficient":1},{"modelcompound_ref":"~/modelcompounds/id/cpd11502_c0","coefficient":1}],"modelReactionProteins":[],"id":"rxn05365_c0"},{"name":"7-methyl-3-hydroxy-octanoyl-ACP hydro-lyase_c0","probability":-1,"reaction_ref":"489/6/1/reactions/id/rxn05390","protons":0,"direction":"=","modelcompartment_ref":"~/modelcompartments/id/c0","modelReactionReagents":[{"modelcompound_ref":"~/modelcompounds/id/cpd11527_c0","coefficient":1},{"modelcompound_ref":"~/modelcompounds/id/cpd00001_c0","coefficient":1},{"modelcompound_ref":"~/modelcompounds/id/cpd11526_c0","coefficient":-1}],"modelReactionProteins":[],"id":"rxn05390_c0"},{"name":"10-methyl-3-hydroxy-undecanoyl-ACP hydro-lyase_c0","probability":-1,"reaction_ref":"489/6/1/reactions/id/rxn05423","protons":0,"direction":"=","modelcompartment_ref":"~/modelcompartments/id/c0","modelReactionReagents":[{"modelcompound_ref":"~/modelcompounds/id/cpd00001_c0","coefficient":1},{"modelcompound_ref":"~/modelcompounds/id/cpd11560_c0","coefficient":1},{"modelcompound_ref":"~/modelcompounds/id/cpd11559_c0","coefficient":-1}],"modelReactionProteins":[],"id":"rxn05423_c0"},{"name":"trans-Octodec-2-enoyl-ACP hydro-lyase_c0","probability":-1,"reaction_ref":"489/6/1/reactions/id/rxn05462","protons":0,"direction":"=","modelcompartment_ref":"~/modelcompartments/id/c0","modelReactionReagents":[{"modelcompound_ref":"~/modelcompounds/id/cpd00001_c0","coefficient":1},{"modelcompound_ref":"~/modelcompounds/id/cpd11572_c0","coefficient":1},{"modelcompound_ref":"~/modelcompounds/id/cpd11571_c0","coefficient":-1}],"modelReactionProteins":[],"id":"rxn05462_c0"},{"name":"4-methyl-3-hydroxy-pentanoyl-ACP hydro-lyase_c0","probability":-1,"reaction_ref":"489/6/1/reactions/id/rxn05411","protons":0,"direction":"=","modelcompartment_ref":"~/modelcompartments/id/c0","modelReactionReagents":[{"modelcompound_ref":"~/modelcompounds/id/cpd00001_c0","coefficient":1},{"modelcompound_ref":"~/modelcompounds/id/cpd11548_c0","coefficient":1},{"modelcompound_ref":"~/modelcompounds/id/cpd11547_c0","coefficient":-1}],"modelReactionProteins":[],"id":"rxn05411_c0"},{"name":"2-Phospho-4-(cytidine 5'-diphospho)-2-C-methyl-D-erythritol_c0","probability":-1,"reaction_ref":"489/6/1/reactions/id/rxn03910","protons":0,"direction":"=","modelcompartment_ref":"~/modelcompartments/id/c0","modelReactionReagents":[{"modelcompound_ref":"~/modelcompounds/id/cpd08301_c0","coefficient":1},{"modelcompound_ref":"~/modelcompounds/id/cpd08288_c0","coefficient":-1},{"modelcompound_ref":"~/modelcompounds/id/cpd00046_c0","coefficient":1}],"modelReactionProteins":[],"id":"rxn03910_c0"},{"name":"precorrin-6Y:NADP+ oxidoreductase_c0","probability":-1,"reaction_ref":"489/6/1/reactions/id/rxn03492","protons":0,"direction":"=","modelcompartment_ref":"~/modelcompartments/id/c0","modelReactionReagents":[{"modelcompound_ref":"~/modelcompounds/id/cpd03761_c0","coefficient":1},{"modelcompound_ref":"~/modelcompounds/id/cpd00067_c0","coefficient":1},{"modelcompound_ref":"~/modelcompounds/id/cpd00006_c0","coefficient":-1},{"modelcompound_ref":"~/modelcompounds/id/cpd03760_c0","coefficient":-1},{"modelcompound_ref":"~/modelcompounds/id/cpd00005_c0","coefficient":1}],"modelReactionProteins":[],"id":"rxn03492_c0"},{"name":"precorrin-6A reductase_c0","probability":-1,"reaction_ref":"489/6/1/reactions/id/rxn04050","protons":0,"direction":"=","modelcompartment_ref":"~/modelcompartments/id/c0","modelReactionReagents":[{"modelcompound_ref":"~/modelcompounds/id/cpd00006_c0","coefficient":1},{"modelcompound_ref":"~/modelcompounds/id/cpd08372_c0","coefficient":-1},{"modelcompound_ref":"~/modelcompounds/id/cpd00067_c0","coefficient":-1},{"modelcompound_ref":"~/modelcompounds/id/cpd08373_c0","coefficient":1},{"modelcompound_ref":"~/modelcompounds/id/cpd00005_c0","coefficient":-1}],"modelReactionProteins":[],"id":"rxn04050_c0"},{"name":"Carnityl-CoA dehydratse_c0","probability":-1,"reaction_ref":"489/6/1/reactions/id/rxn08258","protons":0,"direction":"=","modelcompartment_ref":"~/modelcompartments/id/c0","modelReactionReagents":[{"modelcompound_ref":"~/modelcompounds/id/cpd15441_c0","coefficient":1},{"modelcompound_ref":"~/modelcompounds/id/cpd00001_c0","coefficient":1},{"modelcompound_ref":"~/modelcompounds/id/cpd15440_c0","coefficient":-1}],"modelReactionProteins":[],"id":"rxn08258_c0"},{"name":"magnesium transport in/out via permease (no H+)_c0","probability":-1,"reaction_ref":"489/6/1/reactions/id/rxn05616","protons":0,"direction":"=","modelcompartment_ref":"~/modelcompartments/id/c0","modelReactionReagents":[{"modelcompound_ref":"~/modelcompounds/id/cpd00254_e0","coefficient":1},{"modelcompound_ref":"~/modelcompounds/id/cpd00254_c0","coefficient":-1}],"modelReactionProteins":[],"id":"rxn05616_c0"},{"name":"cobalt transport in/out via permease (no H+)_c0","probability":-1,"reaction_ref":"489/6/1/reactions/id/rxn10474","protons":0,"direction":"=","modelcompartment_ref":"~/modelcompartments/id/c0","modelReactionReagents":[{"modelcompound_ref":"~/modelcompounds/id/cpd00149_e0","coefficient":1},{"modelcompound_ref":"~/modelcompounds/id/cpd00149_c0","coefficient":-1}],"modelReactionProteins":[],"id":"rxn10474_c0"},{"name":"rxn04713_c0","probability":-1,"reaction_ref":"489/6/1/reactions/id/rxn04713","protons":0,"direction":"=","modelcompartment_ref":"~/modelcompartments/id/c0","modelReactionReagents":[{"modelcompound_ref":"~/modelcompounds/id/cpd09818_c0","coefficient":-1},{"modelcompound_ref":"~/modelcompounds/id/cpd00036_c0","coefficient":1},{"modelcompound_ref":"~/modelcompounds/id/cpd00078_c0","coefficient":-1},{"modelcompound_ref":"~/modelcompounds/id/cpd09819_c0","coefficient":1}],"modelReactionProteins":[],"id":"rxn04713_c0"},{"name":"Acetoacetyl-CoA:acetate CoA-transferase_c0","probability":-1,"reaction_ref":"489/6/1/reactions/id/rxn00990","protons":0,"direction":"=","modelcompartment_ref":"~/modelcompartments/id/c0","modelReactionReagents":[{"modelcompound_ref":"~/modelcompounds/id/cpd00142_c0","coefficient":1},{"modelcompound_ref":"~/modelcompounds/id/cpd00029_c0","coefficient":-1},{"modelcompound_ref":"~/modelcompounds/id/cpd00022_c0","coefficient":1},{"modelcompound_ref":"~/modelcompounds/id/cpd00279_c0","coefficient":-1}],"modelReactionProteins":[],"id":"rxn00990_c0"},{"name":"Butanoyl-CoA:acetate CoA-transferase_c0","probability":-1,"reaction_ref":"489/6/1/reactions/id/rxn00875","protons":0,"direction":"=","modelcompartment_ref":"~/modelcompartments/id/c0","modelReactionReagents":[{"modelcompound_ref":"~/modelcompounds/id/cpd00211_c0","coefficient":1},{"modelcompound_ref":"~/modelcompounds/id/cpd00120_c0","coefficient":-1},{"modelcompound_ref":"~/modelcompounds/id/cpd00029_c0","coefficient":-1},{"modelcompound_ref":"~/modelcompounds/id/cpd00022_c0","coefficient":1}],"modelReactionProteins":[],"id":"rxn00875_c0"},{"name":"Lactose galactohydrolase_c0","probability":-1,"reaction_ref":"489/6/1/reactions/id/rxn00816","protons":0,"direction":"=","modelcompartment_ref":"~/modelcompartments/id/c0","modelReactionReagents":[{"modelcompound_ref":"~/modelcompounds/id/cpd00027_c0","coefficient":1},{"modelcompound_ref":"~/modelcompounds/id/cpd00001_c0","coefficient":-1},{"modelcompound_ref":"~/modelcompounds/id/cpd00208_c0","coefficient":-1},{"modelcompound_ref":"~/modelcompounds/id/cpd00108_c0","coefficient":1}],"modelReactionProteins":[],"id":"rxn00816_c0"},{"name":"(S)-3-Hydroxybutanoyl-CoA 3-epimerase_c0","probability":-1,"reaction_ref":"489/6/1/reactions/id/rxn02345","protons":0,"direction":"=","modelcompartment_ref":"~/modelcompartments/id/c0","modelReactionReagents":[{"modelcompound_ref":"~/modelcompounds/id/cpd00842_c0","coefficient":-1},{"modelcompound_ref":"~/modelcompounds/id/cpd02234_c0","coefficient":1}],"modelReactionProteins":[],"id":"rxn02345_c0"},{"name":"Maltose alpha-D-glucosylmutase_c0","probability":-1,"reaction_ref":"489/6/1/reactions/id/rxn01134","protons":0,"direction":"=","modelcompartment_ref":"~/modelcompartments/id/c0","modelReactionReagents":[{"modelcompound_ref":"~/modelcompounds/id/cpd00179_c0","coefficient":-1},{"modelcompound_ref":"~/modelcompounds/id/cpd00794_c0","coefficient":1}],"modelReactionProteins":[],"id":"rxn01134_c0"},{"name":"fumarate reductase_c0","probability":-1,"reaction_ref":"489/6/1/reactions/id/rxn08527","protons":0,"direction":"=","modelcompartment_ref":"~/modelcompartments/id/c0","modelReactionReagents":[{"modelcompound_ref":"~/modelcompounds/id/cpd00036_c0","coefficient":1},{"modelcompound_ref":"~/modelcompounds/id/cpd15500_c0","coefficient":1},{"modelcompound_ref":"~/modelcompounds/id/cpd00106_c0","coefficient":-1},{"modelcompound_ref":"~/modelcompounds/id/cpd15499_c0","coefficient":-1}],"modelReactionProteins":[],"id":"rxn08527_c0"},{"name":"fumarate reductase_c0","probability":-1,"reaction_ref":"489/6/1/reactions/id/rxn08528","protons":0,"direction":"=","modelcompartment_ref":"~/modelcompartments/id/c0","modelReactionReagents":[{"modelcompound_ref":"~/modelcompounds/id/cpd00036_c0","coefficient":1},{"modelcompound_ref":"~/modelcompounds/id/cpd15352_c0","coefficient":1},{"modelcompound_ref":"~/modelcompounds/id/cpd00106_c0","coefficient":-1},{"modelcompound_ref":"~/modelcompounds/id/cpd15353_c0","coefficient":-1}],"modelReactionProteins":[],"id":"rxn08528_c0"},{"name":"succinate dehydrogenase (irreversible)_c0","probability":-1,"reaction_ref":"489/6/1/reactions/id/rxn09272","protons":0,"direction":"=","modelcompartment_ref":"~/modelcompartments/id/c0","modelReactionReagents":[{"modelcompound_ref":"~/modelcompounds/id/cpd00036_c0","coefficient":-1},{"modelcompound_ref":"~/modelcompounds/id/cpd15561_c0","coefficient":1},{"modelcompound_ref":"~/modelcompounds/id/cpd15560_c0","coefficient":-1},{"modelcompound_ref":"~/modelcompounds/id/cpd00106_c0","coefficient":1}],"modelReactionProteins":[],"id":"rxn09272_c0"},{"name":"succinate dehyrdogenase_c0","probability":-1,"reaction_ref":"489/6/1/reactions/id/rxn10126","protons":0,"direction":">","modelcompartment_ref":"~/modelcompartments/id/c0","modelReactionReagents":[{"modelcompound_ref":"~/modelcompounds/id/cpd00015_c0","coefficient":1},{"modelcompound_ref":"~/modelcompounds/id/cpd15561_c0","coefficient":1},{"modelcompound_ref":"~/modelcompounds/id/cpd15560_c0","coefficient":-1},{"modelcompound_ref":"~/modelcompounds/id/cpd00982_c0","coefficient":-1}],"modelReactionProteins":[],"id":"rxn10126_c0"},{"name":"FMNH2-dependent monooxygenase (sulfoacetate)_c0","probability":-1,"reaction_ref":"489/6/1/reactions/id/rxn08471","protons":0,"direction":">","modelcompartment_ref":"~/modelcompartments/id/c0","modelReactionReagents":[{"modelcompound_ref":"~/modelcompounds/id/cpd00001_c0","coefficient":1},{"modelcompound_ref":"~/modelcompounds/id/cpd09878_c0","coefficient":-1},{"modelcompound_ref":"~/modelcompounds/id/cpd00040_c0","coefficient":1},{"modelcompound_ref":"~/modelcompounds/id/cpd01270_c0","coefficient":-1},{"modelcompound_ref":"~/modelcompounds/id/cpd00081_c0","coefficient":1},{"modelcompound_ref":"~/modelcompounds/id/cpd00050_c0","coefficient":1},{"modelcompound_ref":"~/modelcompounds/id/cpd00007_c0","coefficient":-1}],"modelReactionProteins":[],"id":"rxn08471_c0"},{"name":"FMN-dependent monooxygenase (taurine)_c0","probability":-1,"reaction_ref":"489/6/1/reactions/id/rxn05737","protons":0,"direction":">","modelcompartment_ref":"~/modelcompartments/id/c0","modelReactionReagents":[{"modelcompound_ref":"~/modelcompounds/id/cpd00210_c0","coefficient":-1},{"modelcompound_ref":"~/modelcompounds/id/cpd00001_c0","coefficient":1},{"modelcompound_ref":"~/modelcompounds/id/cpd01270_c0","coefficient":-1},{"modelcompound_ref":"~/modelcompounds/id/cpd04122_c0","coefficient":1},{"modelcompound_ref":"~/modelcompounds/id/cpd00081_c0","coefficient":1},{"modelcompound_ref":"~/modelcompounds/id/cpd00050_c0","coefficient":1},{"modelcompound_ref":"~/modelcompounds/id/cpd00007_c0","coefficient":-1}],"modelReactionProteins":[],"id":"rxn05737_c0"},{"name":"FMNH2-dependent monooxygenase_c0","probability":-1,"reaction_ref":"489/6/1/reactions/id/rxn08467","protons":0,"direction":">","modelcompartment_ref":"~/modelcompartments/id/c0","modelReactionReagents":[{"modelcompound_ref":"~/modelcompounds/id/cpd00001_c0","coefficient":1},{"modelcompound_ref":"~/modelcompounds/id/cpd03048_c0","coefficient":-1},{"modelcompound_ref":"~/modelcompounds/id/cpd01270_c0","coefficient":-1},{"modelcompound_ref":"~/modelcompounds/id/cpd00081_c0","coefficient":1},{"modelcompound_ref":"~/modelcompounds/id/cpd00229_c0","coefficient":1},{"modelcompound_ref":"~/modelcompounds/id/cpd00050_c0","coefficient":1},{"modelcompound_ref":"~/modelcompounds/id/cpd00007_c0","coefficient":-1}],"modelReactionProteins":[],"id":"rxn08467_c0"},{"name":"FMN-dependent monooxygenase (hexanesulfonate)_c0","probability":-1,"reaction_ref":"489/6/1/reactions/id/rxn10067","protons":0,"direction":">","modelcompartment_ref":"~/modelcompartments/id/c0","modelReactionReagents":[{"modelcompound_ref":"~/modelcompounds/id/cpd15611_c0","coefficient":1},{"modelcompound_ref":"~/modelcompounds/id/cpd00001_c0","coefficient":1},{"modelcompound_ref":"~/modelcompounds/id/cpd01270_c0","coefficient":-1},{"modelcompound_ref":"~/modelcompounds/id/cpd11578_c0","coefficient":-1},{"modelcompound_ref":"~/modelcompounds/id/cpd00081_c0","coefficient":1},{"modelcompound_ref":"~/modelcompounds/id/cpd00050_c0","coefficient":1},{"modelcompound_ref":"~/modelcompounds/id/cpd00007_c0","coefficient":-1}],"modelReactionProteins":[],"id":"rxn10067_c0"},{"name":"FMNH2-dependent monooxygenase (methanesulfonate)_c0","probability":-1,"reaction_ref":"489/6/1/reactions/id/rxn08468","protons":0,"direction":">","modelcompartment_ref":"~/modelcompartments/id/c0","modelReactionReagents":[{"modelcompound_ref":"~/modelcompounds/id/cpd00001_c0","coefficient":1},{"modelcompound_ref":"~/modelcompounds/id/cpd01270_c0","coefficient":-1},{"modelcompound_ref":"~/modelcompounds/id/cpd00081_c0","coefficient":1},{"modelcompound_ref":"~/modelcompounds/id/cpd00055_c0","coefficient":1},{"modelcompound_ref":"~/modelcompounds/id/cpd00050_c0","coefficient":1},{"modelcompound_ref":"~/modelcompounds/id/cpd08023_c0","coefficient":-1},{"modelcompound_ref":"~/modelcompounds/id/cpd00007_c0","coefficient":-1}],"modelReactionProteins":[],"id":"rxn08468_c0"},{"name":"FMNH2-dependent monooxygenase (ethanesulfonate)_c0","probability":-1,"reaction_ref":"489/6/1/reactions/id/rxn08469","protons":0,"direction":">","modelcompartment_ref":"~/modelcompartments/id/c0","modelReactionReagents":[{"modelcompound_ref":"~/modelcompounds/id/cpd00001_c0","coefficient":1},{"modelcompound_ref":"~/modelcompounds/id/cpd01270_c0","coefficient":-1},{"modelcompound_ref":"~/modelcompounds/id/cpd00081_c0","coefficient":1},{"modelcompound_ref":"~/modelcompounds/id/cpd00050_c0","coefficient":1},{"modelcompound_ref":"~/modelcompounds/id/cpd00007_c0","coefficient":-1},{"modelcompound_ref":"~/modelcompounds/id/cpd00071_c0","coefficient":1},{"modelcompound_ref":"~/modelcompounds/id/cpd11579_c0","coefficient":-1}],"modelReactionProteins":[],"id":"rxn08469_c0"},{"name":"FMNH2-dependent monooxygenase (butanesulfonate)_c0","probability":-1,"reaction_ref":"489/6/1/reactions/id/rxn08470","protons":0,"direction":">","modelcompartment_ref":"~/modelcompartments/id/c0","modelReactionReagents":[{"modelcompound_ref":"~/modelcompounds/id/cpd00001_c0","coefficient":1},{"modelcompound_ref":"~/modelcompounds/id/cpd01270_c0","coefficient":-1},{"modelcompound_ref":"~/modelcompounds/id/cpd00081_c0","coefficient":1},{"modelcompound_ref":"~/modelcompounds/id/cpd00050_c0","coefficient":1},{"modelcompound_ref":"~/modelcompounds/id/cpd11596_c0","coefficient":-1},{"modelcompound_ref":"~/modelcompounds/id/cpd00007_c0","coefficient":-1},{"modelcompound_ref":"~/modelcompounds/id/cpd01011_c0","coefficient":1}],"modelReactionProteins":[],"id":"rxn08470_c0"},{"name":"2-Dehydro-3-deoxy-D-arabino-heptonate 7-phosphate phosphate-lyase_c0","probability":-1,"reaction_ref":"489/6/1/reactions/id/rxn02212","protons":0,"direction":">","modelcompartment_ref":"~/modelcompartments/id/c0","modelReactionReagents":[{"modelcompound_ref":"~/modelcompounds/id/cpd02857_c0","coefficient":-1},{"modelcompound_ref":"~/modelcompounds/id/cpd00067_c0","coefficient":1},{"modelcompound_ref":"~/modelcompounds/id/cpd00699_c0","coefficient":1},{"modelcompound_ref":"~/modelcompounds/id/cpd00009_c0","coefficient":1}],"modelReactionProteins":[],"id":"rxn02212_c0"},{"name":"2-methylpropionyl-CoA:[acyl-carrier-protein] transferase_c0","probability":-1,"reaction_ref":"489/6/1/reactions/id/rxn05408","protons":0,"direction":"=","modelcompartment_ref":"~/modelcompartments/id/c0","modelReactionReagents":[{"modelcompound_ref":"~/modelcompounds/id/cpd11493_c0","coefficient":-1},{"modelcompound_ref":"~/modelcompounds/id/cpd00010_c0","coefficient":1},{"modelcompound_ref":"~/modelcompounds/id/cpd00481_c0","coefficient":-1},{"modelcompound_ref":"~/modelcompounds/id/cpd11545_c0","coefficient":1}],"modelReactionProteins":[],"id":"rxn05408_c0"},{"name":"hexadecanoyl-ACP:[acyl-carrier-protein] transferase_c0","probability":-1,"reaction_ref":"489/6/1/reactions/id/rxn05458","protons":0,"direction":"=","modelcompartment_ref":"~/modelcompartments/id/c0","modelReactionReagents":[{"modelcompound_ref":"~/modelcompounds/id/cpd00134_c0","coefficient":1},{"modelcompound_ref":"~/modelcompounds/id/cpd11493_c0","coefficient":1},{"modelcompound_ref":"~/modelcompounds/id/cpd11476_c0","coefficient":-1},{"modelcompound_ref":"~/modelcompounds/id/cpd00010_c0","coefficient":-1}],"modelReactionProteins":[],"id":"rxn05458_c0"},{"name":"13-methyl-tetra-decanoyl-ACP:[acyl-carrier-protein] transferase_c0","probability":-1,"reaction_ref":"489/6/1/reactions/id/rxn05453","protons":0,"direction":"=","modelcompartment_ref":"~/modelcompartments/id/c0","modelReactionReagents":[{"modelcompound_ref":"~/modelcompounds/id/cpd11493_c0","coefficient":1},{"modelcompound_ref":"~/modelcompounds/id/cpd11540_c0","coefficient":-1},{"modelcompound_ref":"~/modelcompounds/id/cpd00010_c0","coefficient":-1},{"modelcompound_ref":"~/modelcompounds/id/cpd11437_c0","coefficient":1}],"modelReactionProteins":[],"id":"rxn05453_c0"},{"name":"malonyl-ACP:[acyl-carrier-protein] transferase_c0","probability":-1,"reaction_ref":"489/6/1/reactions/id/rxn05465","protons":0,"direction":"=","modelcompartment_ref":"~/modelcompartments/id/c0","modelReactionReagents":[{"modelcompound_ref":"~/modelcompounds/id/cpd11493_c0","coefficient":-1},{"modelcompound_ref":"~/modelcompounds/id/cpd11492_c0","coefficient":1},{"modelcompound_ref":"~/modelcompounds/id/cpd00010_c0","coefficient":1},{"modelcompound_ref":"~/modelcompounds/id/cpd00070_c0","coefficient":-1}],"modelReactionProteins":[],"id":"rxn05465_c0"},{"name":"14-methyl-hexa-decanoyl-ACP:[acyl-carrier-protein] transferase_c0","probability":-1,"reaction_ref":"489/6/1/reactions/id/rxn05452","protons":0,"direction":"=","modelcompartment_ref":"~/modelcompartments/id/c0","modelReactionReagents":[{"modelcompound_ref":"~/modelcompounds/id/cpd11434_c0","coefficient":1},{"modelcompound_ref":"~/modelcompounds/id/cpd11493_c0","coefficient":1},{"modelcompound_ref":"~/modelcompounds/id/cpd11519_c0","coefficient":-1},{"modelcompound_ref":"~/modelcompounds/id/cpd00010_c0","coefficient":-1}],"modelReactionProteins":[],"id":"rxn05452_c0"},{"name":"stearyl-ACP:[acyl-carrier-protein] transferase_c0","probability":-1,"reaction_ref":"489/6/1/reactions/id/rxn05459","protons":0,"direction":"=","modelcompartment_ref":"~/modelcompartments/id/c0","modelReactionReagents":[{"modelcompound_ref":"~/modelcompounds/id/cpd11493_c0","coefficient":1},{"modelcompound_ref":"~/modelcompounds/id/cpd11573_c0","coefficient":-1},{"modelcompound_ref":"~/modelcompounds/id/cpd00327_c0","coefficient":1},{"modelcompound_ref":"~/modelcompounds/id/cpd00010_c0","coefficient":-1}],"modelReactionProteins":[],"id":"rxn05459_c0"},{"name":"3-methylbutanoyl-CoA:[acyl-carrier-protein] transferase_c0","probability":-1,"reaction_ref":"489/6/1/reactions/id/rxn05383","protons":0,"direction":"=","modelcompartment_ref":"~/modelcompartments/id/c0","modelReactionReagents":[{"modelcompound_ref":"~/modelcompounds/id/cpd11493_c0","coefficient":-1},{"modelcompound_ref":"~/modelcompounds/id/cpd01882_c0","coefficient":-1},{"modelcompound_ref":"~/modelcompounds/id/cpd11520_c0","coefficient":1},{"modelcompound_ref":"~/modelcompounds/id/cpd00010_c0","coefficient":1}],"modelReactionProteins":[],"id":"rxn05383_c0"},{"name":"14-methyl-pentadecanoyl-ACP:[acyl-carrier-protein] transferase_c0","probability":-1,"reaction_ref":"489/6/1/reactions/id/rxn05456","protons":0,"direction":"=","modelcompartment_ref":"~/modelcompartments/id/c0","modelReactionReagents":[{"modelcompound_ref":"~/modelcompounds/id/cpd11569_c0","coefficient":-1},{"modelcompound_ref":"~/modelcompounds/id/cpd11493_c0","coefficient":1},{"modelcompound_ref":"~/modelcompounds/id/cpd11441_c0","coefficient":1},{"modelcompound_ref":"~/modelcompounds/id/cpd00010_c0","coefficient":-1}],"modelReactionProteins":[],"id":"rxn05456_c0"},{"name":"12-methyl-tridecanoyl-ACP:[acyl-carrier-protein] transferase_c0","probability":-1,"reaction_ref":"489/6/1/reactions/id/rxn05455","protons":0,"direction":"=","modelcompartment_ref":"~/modelcompartments/id/c0","modelReactionReagents":[{"modelcompound_ref":"~/modelcompounds/id/cpd11493_c0","coefficient":1},{"modelcompound_ref":"~/modelcompounds/id/cpd11565_c0","coefficient":-1},{"modelcompound_ref":"~/modelcompounds/id/cpd00010_c0","coefficient":-1},{"modelcompound_ref":"~/modelcompounds/id/cpd11435_c0","coefficient":1}],"modelReactionProteins":[],"id":"rxn05455_c0"},{"name":"12-methyl-tetra-decanoyl-ACP:[acyl-carrier-protein] transferase_c0","probability":-1,"reaction_ref":"489/6/1/reactions/id/rxn05451","protons":0,"direction":"=","modelcompartment_ref":"~/modelcompartments/id/c0","modelReactionReagents":[{"modelcompound_ref":"~/modelcompounds/id/cpd11515_c0","coefficient":-1},{"modelcompound_ref":"~/modelcompounds/id/cpd11493_c0","coefficient":1},{"modelcompound_ref":"~/modelcompounds/id/cpd11439_c0","coefficient":1},{"modelcompound_ref":"~/modelcompounds/id/cpd00010_c0","coefficient":-1}],"modelReactionProteins":[],"id":"rxn05451_c0"},{"name":"2-methylbutanoyl-CoA:[acyl-carrier-protein] transferase_c0","probability":-1,"reaction_ref":"489/6/1/reactions/id/rxn05358","protons":0,"direction":"=","modelcompartment_ref":"~/modelcompartments/id/c0","modelReactionReagents":[{"modelcompound_ref":"~/modelcompounds/id/cpd11493_c0","coefficient":-1},{"modelcompound_ref":"~/modelcompounds/id/cpd11495_c0","coefficient":1},{"modelcompound_ref":"~/modelcompounds/id/cpd00010_c0","coefficient":1},{"modelcompound_ref":"~/modelcompounds/id/cpd00760_c0","coefficient":-1}],"modelReactionProteins":[],"id":"rxn05358_c0"},{"name":"tetradecanoyl-ACP:[acyl-carrier-protein] transferase_c0","probability":-1,"reaction_ref":"489/6/1/reactions/id/rxn05457","protons":0,"direction":"=","modelcompartment_ref":"~/modelcompartments/id/c0","modelReactionReagents":[{"modelcompound_ref":"~/modelcompounds/id/cpd11493_c0","coefficient":1},{"modelcompound_ref":"~/modelcompounds/id/cpd01695_c0","coefficient":1},{"modelcompound_ref":"~/modelcompounds/id/cpd00010_c0","coefficient":-1},{"modelcompound_ref":"~/modelcompounds/id/cpd11466_c0","coefficient":-1}],"modelReactionProteins":[],"id":"rxn05457_c0"},{"name":"15-methyl-hexa-decanoyl-ACP:[acyl-carrier-protein] transferase_c0","probability":-1,"reaction_ref":"489/6/1/reactions/id/rxn05454","protons":0,"direction":"=","modelcompartment_ref":"~/modelcompartments/id/c0","modelReactionReagents":[{"modelcompound_ref":"~/modelcompounds/id/cpd11493_c0","coefficient":1},{"modelcompound_ref":"~/modelcompounds/id/cpd11432_c0","coefficient":1},{"modelcompound_ref":"~/modelcompounds/id/cpd11544_c0","coefficient":-1},{"modelcompound_ref":"~/modelcompounds/id/cpd00010_c0","coefficient":-1}],"modelReactionProteins":[],"id":"rxn05454_c0"},{"name":"L-Histidinol-phosphate phosphohydrolase_c0","probability":-1,"reaction_ref":"489/6/1/reactions/id/rxn02160","protons":0,"direction":">","modelcompartment_ref":"~/modelcompartments/id/c0","modelReactionReagents":[{"modelcompound_ref":"~/modelcompounds/id/cpd00641_c0","coefficient":1},{"modelcompound_ref":"~/modelcompounds/id/cpd00067_c0","coefficient":1},{"modelcompound_ref":"~/modelcompounds/id/cpd00001_c0","coefficient":-1},{"modelcompound_ref":"~/modelcompounds/id/cpd00009_c0","coefficient":1},{"modelcompound_ref":"~/modelcompounds/id/cpd00807_c0","coefficient":-1}],"modelReactionProteins":[],"id":"rxn02160_c0"},{"name":"NAD(P) transhydrogenase_c0","probability":-1,"reaction_ref":"489/6/1/reactions/id/rxn10125","protons":0,"direction":"=","modelcompartment_ref":"~/modelcompartments/id/c0","modelReactionReagents":[{"modelcompound_ref":"~/modelcompounds/id/cpd00067_c0","coefficient":2},{"modelcompound_ref":"~/modelcompounds/id/cpd00067_e0","coefficient":-2},{"modelcompound_ref":"~/modelcompounds/id/cpd00006_c0","coefficient":-1},{"modelcompound_ref":"~/modelcompounds/id/cpd00003_c0","coefficient":1},{"modelcompound_ref":"~/modelcompounds/id/cpd00004_c0","coefficient":-1},{"modelcompound_ref":"~/modelcompounds/id/cpd00005_c0","coefficient":1}],"modelReactionProteins":[],"id":"rxn10125_c0"},{"name":"NADPH:NAD+ oxidoreductase (B-specific)_c0","probability":-1,"reaction_ref":"489/6/1/reactions/id/rxn00083","protons":0,"direction":"=","modelcompartment_ref":"~/modelcompartments/id/c0","modelReactionReagents":[{"modelcompound_ref":"~/modelcompounds/id/cpd00006_c0","coefficient":1},{"modelcompound_ref":"~/modelcompounds/id/cpd00004_c0","coefficient":1},{"modelcompound_ref":"~/modelcompounds/id/cpd00003_c0","coefficient":-1},{"modelcompound_ref":"~/modelcompounds/id/cpd00005_c0","coefficient":-1}],"modelReactionProteins":[],"id":"rxn00083_c0"},{"name":"L-methionine R-oxide transport via ABC system_c0","probability":-1,"reaction_ref":"489/6/1/reactions/id/rxn05614","protons":0,"direction":">","modelcompartment_ref":"~/modelcompartments/id/c0","modelReactionReagents":[{"modelcompound_ref":"~/modelcompounds/id/cpd00067_c0","coefficient":1},{"modelcompound_ref":"~/modelcompounds/id/cpd00002_c0","coefficient":-1},{"modelcompound_ref":"~/modelcompounds/id/cpd00001_c0","coefficient":-1},{"modelcompound_ref":"~/modelcompounds/id/cpd00009_c0","coefficient":1},{"modelcompound_ref":"~/modelcompounds/id/cpd11576_c0","coefficient":1},{"modelcompound_ref":"~/modelcompounds/id/cpd11576_e0","coefficient":-1},{"modelcompound_ref":"~/modelcompounds/id/cpd00008_c0","coefficient":1}],"modelReactionProteins":[],"id":"rxn05614_c0"},{"name":"L-Methionine ABC transport_c0","probability":-1,"reaction_ref":"489/6/1/reactions/id/rxn05219","protons":0,"direction":">","modelcompartment_ref":"~/modelcompartments/id/c0","modelReactionReagents":[{"modelcompound_ref":"~/modelcompounds/id/cpd00067_c0","coefficient":1},{"modelcompound_ref":"~/modelcompounds/id/cpd00060_c0","coefficient":1},{"modelcompound_ref":"~/modelcompounds/id/cpd00060_e0","coefficient":-1},{"modelcompound_ref":"~/modelcompounds/id/cpd00002_c0","coefficient":-1},{"modelcompound_ref":"~/modelcompounds/id/cpd00001_c0","coefficient":-1},{"modelcompound_ref":"~/modelcompounds/id/cpd00009_c0","coefficient":1},{"modelcompound_ref":"~/modelcompounds/id/cpd00008_c0","coefficient":1}],"modelReactionProteins":[],"id":"rxn05219_c0"},{"name":"L-methionine S-oxide transport via ABC system_c0","probability":-1,"reaction_ref":"489/6/1/reactions/id/rxn05613","protons":0,"direction":">","modelcompartment_ref":"~/modelcompartments/id/c0","modelReactionReagents":[{"modelcompound_ref":"~/modelcompounds/id/cpd00067_c0","coefficient":1},{"modelcompound_ref":"~/modelcompounds/id/cpd00002_c0","coefficient":-1},{"modelcompound_ref":"~/modelcompounds/id/cpd00001_c0","coefficient":-1},{"modelcompound_ref":"~/modelcompounds/id/cpd00009_c0","coefficient":1},{"modelcompound_ref":"~/modelcompounds/id/cpd01914_c0","coefficient":1},{"modelcompound_ref":"~/modelcompounds/id/cpd01914_e0","coefficient":-1},{"modelcompound_ref":"~/modelcompounds/id/cpd00008_c0","coefficient":1}],"modelReactionProteins":[],"id":"rxn05613_c0"},{"name":"D-Methionine-ABC transport_c0","probability":-1,"reaction_ref":"489/6/1/reactions/id/rxn05183","protons":0,"direction":">","modelcompartment_ref":"~/modelcompartments/id/c0","modelReactionReagents":[{"modelcompound_ref":"~/modelcompounds/id/cpd00067_c0","coefficient":1},{"modelcompound_ref":"~/modelcompounds/id/cpd00002_c0","coefficient":-1},{"modelcompound_ref":"~/modelcompounds/id/cpd00001_c0","coefficient":-1},{"modelcompound_ref":"~/modelcompounds/id/cpd00009_c0","coefficient":1},{"modelcompound_ref":"~/modelcompounds/id/cpd00008_c0","coefficient":1},{"modelcompound_ref":"~/modelcompounds/id/cpd00637_c0","coefficient":1},{"modelcompound_ref":"~/modelcompounds/id/cpd00637_e0","coefficient":-1}],"modelReactionProteins":[],"id":"rxn05183_c0"},{"name":"5-Methyltetrahydropteroyltri-L-glutamate:L-homocysteine_c0","probability":-1,"reaction_ref":"489/6/1/reactions/id/rxn03052","protons":0,"direction":"=","modelcompartment_ref":"~/modelcompartments/id/c0","modelReactionReagents":[{"modelcompound_ref":"~/modelcompounds/id/cpd02555_c0","coefficient":1},{"modelcompound_ref":"~/modelcompounds/id/cpd00060_c0","coefficient":1},{"modelcompound_ref":"~/modelcompounds/id/cpd00135_c0","coefficient":-1},{"modelcompound_ref":"~/modelcompounds/id/cpd02738_c0","coefficient":-1}],"modelReactionProteins":[],"id":"rxn03052_c0"},{"name":"Methyltransferase_c0","probability":-1,"reaction_ref":"489/6/1/reactions/id/rxn11944","protons":0,"direction":"<","modelcompartment_ref":"~/modelcompartments/id/c0","modelReactionReagents":[{"modelcompound_ref":"~/modelcompounds/id/cpd02555_c0","coefficient":1},{"modelcompound_ref":"~/modelcompounds/id/cpd00067_c0","coefficient":-1},{"modelcompound_ref":"~/modelcompounds/id/cpd00019_c0","coefficient":-1},{"modelcompound_ref":"~/modelcompounds/id/cpd00017_c0","coefficient":1},{"modelcompound_ref":"~/modelcompounds/id/cpd02738_c0","coefficient":-1}],"modelReactionProteins":[],"id":"rxn11944_c0"},{"name":"choline transport via proton symport_c0","probability":-1,"reaction_ref":"489/6/1/reactions/id/rxn09692","protons":0,"direction":"=","modelcompartment_ref":"~/modelcompartments/id/c0","modelReactionReagents":[{"modelcompound_ref":"~/modelcompounds/id/cpd00067_c0","coefficient":1},{"modelcompound_ref":"~/modelcompounds/id/cpd00067_e0","coefficient":-1},{"modelcompound_ref":"~/modelcompounds/id/cpd00098_c0","coefficient":1},{"modelcompound_ref":"~/modelcompounds/id/cpd00098_e0","coefficient":-1}],"modelReactionProteins":[],"id":"rxn09692_c0"},{"name":"1D-myo-Inositol 3-phosphate phosphahydrolase_c0","probability":-1,"reaction_ref":"489/6/1/reactions/id/rxn00883","protons":0,"direction":">","modelcompartment_ref":"~/modelcompartments/id/c0","modelReactionReagents":[{"modelcompound_ref":"~/modelcompounds/id/cpd00121_c0","coefficient":1},{"modelcompound_ref":"~/modelcompounds/id/cpd00067_c0","coefficient":1},{"modelcompound_ref":"~/modelcompounds/id/cpd02484_c0","coefficient":-1},{"modelcompound_ref":"~/modelcompounds/id/cpd00001_c0","coefficient":-1},{"modelcompound_ref":"~/modelcompounds/id/cpd00009_c0","coefficient":1}],"modelReactionProteins":[],"id":"rxn00883_c0"},{"name":"myo-Inositol 4-phosphate phosphahydrolase_c0","probability":-1,"reaction_ref":"489/6/1/reactions/id/rxn00882","protons":0,"direction":">","modelcompartment_ref":"~/modelcompartments/id/c0","modelReactionReagents":[{"modelcompound_ref":"~/modelcompounds/id/cpd00121_c0","coefficient":1},{"modelcompound_ref":"~/modelcompounds/id/cpd00067_c0","coefficient":1},{"modelcompound_ref":"~/modelcompounds/id/cpd00001_c0","coefficient":-1},{"modelcompound_ref":"~/modelcompounds/id/cpd00009_c0","coefficient":1},{"modelcompound_ref":"~/modelcompounds/id/cpd02230_c0","coefficient":-1}],"modelReactionProteins":[],"id":"rxn00882_c0"},{"name":"myo-Inositol 1-phosphate phosphahydrolase_c0","probability":-1,"reaction_ref":"489/6/1/reactions/id/rxn00881","protons":0,"direction":">","modelcompartment_ref":"~/modelcompartments/id/c0","modelReactionReagents":[{"modelcompound_ref":"~/modelcompounds/id/cpd00121_c0","coefficient":1},{"modelcompound_ref":"~/modelcompounds/id/cpd00067_c0","coefficient":1},{"modelcompound_ref":"~/modelcompounds/id/cpd00867_c0","coefficient":-1},{"modelcompound_ref":"~/modelcompounds/id/cpd00001_c0","coefficient":-1},{"modelcompound_ref":"~/modelcompounds/id/cpd00009_c0","coefficient":1}],"modelReactionProteins":[],"id":"rxn00881_c0"},{"name":"(S)-malate:NAD+ oxidoreductase_c0","probability":-1,"reaction_ref":"489/6/1/reactions/id/rxn00248","protons":0,"direction":"=","modelcompartment_ref":"~/modelcompartments/id/c0","modelReactionReagents":[{"modelcompound_ref":"~/modelcompounds/id/cpd00130_c0","coefficient":-1},{"modelcompound_ref":"~/modelcompounds/id/cpd00067_c0","coefficient":1},{"modelcompound_ref":"~/modelcompounds/id/cpd00032_c0","coefficient":1},{"modelcompound_ref":"~/modelcompounds/id/cpd00004_c0","coefficient":1},{"modelcompound_ref":"~/modelcompounds/id/cpd00003_c0","coefficient":-1}],"modelReactionProteins":[],"id":"rxn00248_c0"},{"name":"L-Homoserine:NADP+ oxidoreductase_c0","probability":-1,"reaction_ref":"489/6/1/reactions/id/rxn01302","protons":0,"direction":"=","modelcompartment_ref":"~/modelcompartments/id/c0","modelReactionReagents":[{"modelcompound_ref":"~/modelcompounds/id/cpd00067_c0","coefficient":1},{"modelcompound_ref":"~/modelcompounds/id/cpd00006_c0","coefficient":-1},{"modelcompound_ref":"~/modelcompounds/id/cpd00346_c0","coefficient":1},{"modelcompound_ref":"~/modelcompounds/id/cpd00227_c0","coefficient":-1},{"modelcompound_ref":"~/modelcompounds/id/cpd00005_c0","coefficient":1}],"modelReactionProteins":[],"id":"rxn01302_c0"},{"name":"L-Homoserine:NAD+ oxidoreductase_c0","probability":-1,"reaction_ref":"489/6/1/reactions/id/rxn01301","protons":0,"direction":"=","modelcompartment_ref":"~/modelcompartments/id/c0","modelReactionReagents":[{"modelcompound_ref":"~/modelcompounds/id/cpd00067_c0","coefficient":1},{"modelcompound_ref":"~/modelcompounds/id/cpd00346_c0","coefficient":1},{"modelcompound_ref":"~/modelcompounds/id/cpd00004_c0","coefficient":1},{"modelcompound_ref":"~/modelcompounds/id/cpd00003_c0","coefficient":-1},{"modelcompound_ref":"~/modelcompounds/id/cpd00227_c0","coefficient":-1}],"modelReactionProteins":[],"id":"rxn01301_c0"},{"name":"10-methyl-3-oxo-undecanoyl-ACP:NADP+ oxidoreductase_c0","probability":-1,"reaction_ref":"489/6/1/reactions/id/rxn05422","protons":0,"direction":"=","modelcompartment_ref":"~/modelcompartments/id/c0","modelReactionReagents":[{"modelcompound_ref":"~/modelcompounds/id/cpd00006_c0","coefficient":1},{"modelcompound_ref":"~/modelcompounds/id/cpd00067_c0","coefficient":-1},{"modelcompound_ref":"~/modelcompounds/id/cpd11558_c0","coefficient":-1},{"modelcompound_ref":"~/modelcompounds/id/cpd11559_c0","coefficient":1},{"modelcompound_ref":"~/modelcompounds/id/cpd00005_c0","coefficient":-1}],"modelReactionProteins":[],"id":"rxn05422_c0"},{"name":"10-methyl-3-oxo-dodecanoyl-ACP:NADP+ oxidoreductase_c0","probability":-1,"reaction_ref":"489/6/1/reactions/id/rxn05372","protons":0,"direction":"=","modelcompartment_ref":"~/modelcompartments/id/c0","modelReactionReagents":[{"modelcompound_ref":"~/modelcompounds/id/cpd11509_c0","coefficient":1},{"modelcompound_ref":"~/modelcompounds/id/cpd00006_c0","coefficient":1},{"modelcompound_ref":"~/modelcompounds/id/cpd00067_c0","coefficient":-1},{"modelcompound_ref":"~/modelcompounds/id/cpd11508_c0","coefficient":-1},{"modelcompound_ref":"~/modelcompounds/id/cpd00005_c0","coefficient":-1}],"modelReactionProteins":[],"id":"rxn05372_c0"},{"name":"(3R)-3-Hydroxyoctanoyl-[acyl-carrier-protein]:NADP+ oxidoreductase_c0","probability":-1,"reaction_ref":"489/6/1/reactions/id/rxn05341","protons":0,"direction":"=","modelcompartment_ref":"~/modelcompartments/id/c0","modelReactionReagents":[{"modelcompound_ref":"~/modelcompounds/id/cpd11483_c0","coefficient":-1},{"modelcompound_ref":"~/modelcompounds/id/cpd00067_c0","coefficient":1},{"modelcompound_ref":"~/modelcompounds/id/cpd00006_c0","coefficient":-1},{"modelcompound_ref":"~/modelcompounds/id/cpd11490_c0","coefficient":1},{"modelcompound_ref":"~/modelcompounds/id/cpd00005_c0","coefficient":1}],"modelReactionProteins":[],"id":"rxn05341_c0"},{"name":"12-methyl-3-oxo-tetra-decanoyl-ACP:NADP+ oxidoreductase_c0","probability":-1,"reaction_ref":"489/6/1/reactions/id/rxn05376","protons":0,"direction":"=","modelcompartment_ref":"~/modelcompartments/id/c0","modelReactionReagents":[{"modelcompound_ref":"~/modelcompounds/id/cpd11513_c0","coefficient":1},{"modelcompound_ref":"~/modelcompounds/id/cpd00006_c0","coefficient":1},{"modelcompound_ref":"~/modelcompounds/id/cpd00067_c0","coefficient":-1},{"modelcompound_ref":"~/modelcompounds/id/cpd11512_c0","coefficient":-1},{"modelcompound_ref":"~/modelcompounds/id/cpd00005_c0","coefficient":-1}],"modelReactionProteins":[],"id":"rxn05376_c0"},{"name":"(3R)-3-Hydroxytetradecanoyl-[acyl-carrier-protein]:NADP+_c0","probability":-1,"reaction_ref":"489/6/1/reactions/id/rxn05342","protons":0,"direction":"=","modelcompartment_ref":"~/modelcompartments/id/c0","modelReactionReagents":[{"modelcompound_ref":"~/modelcompounds/id/cpd00067_c0","coefficient":1},{"modelcompound_ref":"~/modelcompounds/id/cpd11484_c0","coefficient":-1},{"modelcompound_ref":"~/modelcompounds/id/cpd00006_c0","coefficient":-1},{"modelcompound_ref":"~/modelcompounds/id/cpd11491_c0","coefficient":1},{"modelcompound_ref":"~/modelcompounds/id/cpd00005_c0","coefficient":1}],"modelReactionProteins":[],"id":"rxn05342_c0"},{"name":"(3R)-3-Hydroxyhexanoyl-[acyl-carrier-protein]:NADP+ oxidoreductase_c0","probability":-1,"reaction_ref":"489/6/1/reactions/id/rxn05337","protons":0,"direction":"=","modelcompartment_ref":"~/modelcompartments/id/c0","modelReactionReagents":[{"modelcompound_ref":"~/modelcompounds/id/cpd00067_c0","coefficient":1},{"modelcompound_ref":"~/modelcompounds/id/cpd00006_c0","coefficient":-1},{"modelcompound_ref":"~/modelcompounds/id/cpd11486_c0","coefficient":1},{"modelcompound_ref":"~/modelcompounds/id/cpd11479_c0","coefficient":-1},{"modelcompound_ref":"~/modelcompounds/id/cpd00005_c0","coefficient":1}],"modelReactionProteins":[],"id":"rxn05337_c0"},{"name":"5-methyl-3-oxo-hexanoyl-ACP:NADP+ oxidoreductase_c0","probability":-1,"reaction_ref":"489/6/1/reactions/id/rxn05385","protons":0,"direction":"=","modelcompartment_ref":"~/modelcompartments/id/c0","modelReactionReagents":[{"modelcompound_ref":"~/modelcompounds/id/cpd00006_c0","coefficient":1},{"modelcompound_ref":"~/modelcompounds/id/cpd11521_c0","coefficient":-1},{"modelcompound_ref":"~/modelcompounds/id/cpd00067_c0","coefficient":-1},{"modelcompound_ref":"~/modelcompounds/id/cpd11522_c0","coefficient":1},{"modelcompound_ref":"~/modelcompounds/id/cpd00005_c0","coefficient":-1}],"modelReactionProteins":[],"id":"rxn05385_c0"},{"name":"11-methyl-3-oxo-dodecanoyl-ACP:NADP+ oxidoreductase_c0","probability":-1,"reaction_ref":"489/6/1/reactions/id/rxn05397","protons":0,"direction":"=","modelcompartment_ref":"~/modelcompartments/id/c0","modelReactionReagents":[{"modelcompound_ref":"~/modelcompounds/id/cpd11534_c0","coefficient":1},{"modelcompound_ref":"~/modelcompounds/id/cpd00006_c0","coefficient":1},{"modelcompound_ref":"~/modelcompounds/id/cpd00067_c0","coefficient":-1},{"modelcompound_ref":"~/modelcompounds/id/cpd11533_c0","coefficient":-1},{"modelcompound_ref":"~/modelcompounds/id/cpd00005_c0","coefficient":-1}],"modelReactionProteins":[],"id":"rxn05397_c0"},{"name":"(3R)-3-Hydroxydodecanoyl-[acyl-carrier-protein]:NADP+ oxidoreductase_c0","probability":-1,"reaction_ref":"489/6/1/reactions/id/rxn05340","protons":0,"direction":"=","modelcompartment_ref":"~/modelcompartments/id/c0","modelReactionReagents":[{"modelcompound_ref":"~/modelcompounds/id/cpd11489_c0","coefficient":1},{"modelcompound_ref":"~/modelcompounds/id/cpd00067_c0","coefficient":1},{"modelcompound_ref":"~/modelcompounds/id/cpd00006_c0","coefficient":-1},{"modelcompound_ref":"~/modelcompounds/id/cpd11480_c0","coefficient":-1},{"modelcompound_ref":"~/modelcompounds/id/cpd00005_c0","coefficient":1}],"modelReactionProteins":[],"id":"rxn05340_c0"},{"name":"3-Hydroxyoctodecanoyl-ACP:NADP+ oxidoreductase_c0","probability":-1,"reaction_ref":"489/6/1/reactions/id/rxn05461","protons":0,"direction":"=","modelcompartment_ref":"~/modelcompartments/id/c0","modelReactionReagents":[{"modelcompound_ref":"~/modelcompounds/id/cpd00006_c0","coefficient":1},{"modelcompound_ref":"~/modelcompounds/id/cpd00067_c0","coefficient":-1},{"modelcompound_ref":"~/modelcompounds/id/cpd11571_c0","coefficient":1},{"modelcompound_ref":"~/modelcompounds/id/cpd11570_c0","coefficient":-1},{"modelcompound_ref":"~/modelcompounds/id/cpd00005_c0","coefficient":-1}],"modelReactionProteins":[],"id":"rxn05461_c0"},{"name":"8-methyl-3-oxo-decanoyl-ACP:NADP+ oxidoreductase_c0","probability":-1,"reaction_ref":"489/6/1/reactions/id/rxn05368","protons":0,"direction":"=","modelcompartment_ref":"~/modelcompartments/id/c0","modelReactionReagents":[{"modelcompound_ref":"~/modelcompounds/id/cpd00006_c0","coefficient":1},{"modelcompound_ref":"~/modelcompounds/id/cpd00067_c0","coefficient":-1},{"modelcompound_ref":"~/modelcompounds/id/cpd11505_c0","coefficient":1},{"modelcompound_ref":"~/modelcompounds/id/cpd11504_c0","coefficient":-1},{"modelcompound_ref":"~/modelcompounds/id/cpd00005_c0","coefficient":-1}],"modelReactionProteins":[],"id":"rxn05368_c0"},{"name":"8-methyl-3-oxo-nonanoyl-ACP:NADP+ oxidoreductase_c0","probability":-1,"reaction_ref":"489/6/1/reactions/id/rxn05418","protons":0,"direction":"=","modelcompartment_ref":"~/modelcompartments/id/c0","modelReactionReagents":[{"modelcompound_ref":"~/modelcompounds/id/cpd11555_c0","coefficient":1},{"modelcompound_ref":"~/modelcompounds/id/cpd00006_c0","coefficient":1},{"modelcompound_ref":"~/modelcompounds/id/cpd11554_c0","coefficient":-1},{"modelcompound_ref":"~/modelcompounds/id/cpd00067_c0","coefficient":-1},{"modelcompound_ref":"~/modelcompounds/id/cpd00005_c0","coefficient":-1}],"modelReactionProteins":[],"id":"rxn05418_c0"},{"name":"9-methyl-3-oxo-decanoyl-ACP:NADP+ oxidoreductase_c0","probability":-1,"reaction_ref":"489/6/1/reactions/id/rxn05393","protons":0,"direction":"=","modelcompartment_ref":"~/modelcompartments/id/c0","modelReactionReagents":[{"modelcompound_ref":"~/modelcompounds/id/cpd11529_c0","coefficient":-1},{"modelcompound_ref":"~/modelcompounds/id/cpd00006_c0","coefficient":1},{"modelcompound_ref":"~/modelcompounds/id/cpd00067_c0","coefficient":-1},{"modelcompound_ref":"~/modelcompounds/id/cpd11530_c0","coefficient":1},{"modelcompound_ref":"~/modelcompounds/id/cpd00005_c0","coefficient":-1}],"modelReactionProteins":[],"id":"rxn05393_c0"},{"name":"(3R)-3-Hydroxypalmitoyl-[acyl-carrier-protein]:NADP+ oxidoreductase_c0","probability":-1,"reaction_ref":"489/6/1/reactions/id/rxn05336","protons":0,"direction":"=","modelcompartment_ref":"~/modelcompartments/id/c0","modelReactionReagents":[{"modelcompound_ref":"~/modelcompounds/id/cpd11481_c0","coefficient":-1},{"modelcompound_ref":"~/modelcompounds/id/cpd11485_c0","coefficient":1},{"modelcompound_ref":"~/modelcompounds/id/cpd00067_c0","coefficient":1},{"modelcompound_ref":"~/modelcompounds/id/cpd00006_c0","coefficient":-1},{"modelcompound_ref":"~/modelcompounds/id/cpd00005_c0","coefficient":1}],"modelReactionProteins":[],"id":"rxn05336_c0"},{"name":"12-methyl-3-oxo-tridecanoyl-ACP:NADP+ oxidoreductase_c0","probability":-1,"reaction_ref":"489/6/1/reactions/id/rxn05426","protons":0,"direction":"=","modelcompartment_ref":"~/modelcompartments/id/c0","modelReactionReagents":[{"modelcompound_ref":"~/modelcompounds/id/cpd00006_c0","coefficient":1},{"modelcompound_ref":"~/modelcompounds/id/cpd11562_c0","coefficient":-1},{"modelcompound_ref":"~/modelcompounds/id/cpd00067_c0","coefficient":-1},{"modelcompound_ref":"~/modelcompounds/id/cpd11563_c0","coefficient":1},{"modelcompound_ref":"~/modelcompounds/id/cpd00005_c0","coefficient":-1}],"modelReactionProteins":[],"id":"rxn05426_c0"},{"name":"6-methyl-3-oxo-octanoyl-ACP:NADP+ oxidoreductase_c0","probability":-1,"reaction_ref":"489/6/1/reactions/id/rxn05364","protons":0,"direction":"=","modelcompartment_ref":"~/modelcompartments/id/c0","modelReactionReagents":[{"modelcompound_ref":"~/modelcompounds/id/cpd11501_c0","coefficient":1},{"modelcompound_ref":"~/modelcompounds/id/cpd00006_c0","coefficient":1},{"modelcompound_ref":"~/modelcompounds/id/cpd00067_c0","coefficient":-1},{"modelcompound_ref":"~/modelcompounds/id/cpd11500_c0","coefficient":-1},{"modelcompound_ref":"~/modelcompounds/id/cpd00005_c0","coefficient":-1}],"modelReactionProteins":[],"id":"rxn05364_c0"},{"name":"14-methyl-3-oxo-pentadecanoyl-ACP:NADP+ oxidoreductase_c0","probability":-1,"reaction_ref":"489/6/1/reactions/id/rxn05430","protons":0,"direction":"=","modelcompartment_ref":"~/modelcompartments/id/c0","modelReactionReagents":[{"modelcompound_ref":"~/modelcompounds/id/cpd00006_c0","coefficient":1},{"modelcompound_ref":"~/modelcompounds/id/cpd00067_c0","coefficient":-1},{"modelcompound_ref":"~/modelcompounds/id/cpd11566_c0","coefficient":-1},{"modelcompound_ref":"~/modelcompounds/id/cpd11567_c0","coefficient":1},{"modelcompound_ref":"~/modelcompounds/id/cpd00005_c0","coefficient":-1}],"modelReactionProteins":[],"id":"rxn05430_c0"},{"name":"4-methyl-3-oxo-pentanoyl-ACP:NADP+ oxidoreductase_c0","probability":-1,"reaction_ref":"489/6/1/reactions/id/rxn05410","protons":0,"direction":"=","modelcompartment_ref":"~/modelcompartments/id/c0","modelReactionReagents":[{"modelcompound_ref":"~/modelcompounds/id/cpd00006_c0","coefficient":1},{"modelcompound_ref":"~/modelcompounds/id/cpd00067_c0","coefficient":-1},{"modelcompound_ref":"~/modelcompounds/id/cpd11547_c0","coefficient":1},{"modelcompound_ref":"~/modelcompounds/id/cpd11546_c0","coefficient":-1},{"modelcompound_ref":"~/modelcompounds/id/cpd00005_c0","coefficient":-1}],"modelReactionProteins":[],"id":"rxn05410_c0"},{"name":"(3R)-3-Hydroxybutanoyl-[acyl-carrier protein]:NADP+ oxidoreductase_c0","probability":-1,"reaction_ref":"489/6/1/reactions/id/rxn05339","protons":0,"direction":"=","modelcompartment_ref":"~/modelcompartments/id/c0","modelReactionReagents":[{"modelcompound_ref":"~/modelcompounds/id/cpd00067_c0","coefficient":1},{"modelcompound_ref":"~/modelcompounds/id/cpd00006_c0","coefficient":-1},{"modelcompound_ref":"~/modelcompounds/id/cpd11478_c0","coefficient":-1},{"modelcompound_ref":"~/modelcompounds/id/cpd11488_c0","coefficient":1},{"modelcompound_ref":"~/modelcompounds/id/cpd00005_c0","coefficient":1}],"modelReactionProteins":[],"id":"rxn05339_c0"},{"name":"13-methyl-3-oxo-tetra-decanoyl-ACP:NADP+ oxidoreductase_c0","probability":-1,"reaction_ref":"489/6/1/reactions/id/rxn05401","protons":0,"direction":"=","modelcompartment_ref":"~/modelcompartments/id/c0","modelReactionReagents":[{"modelcompound_ref":"~/modelcompounds/id/cpd11537_c0","coefficient":-1},{"modelcompound_ref":"~/modelcompounds/id/cpd00006_c0","coefficient":1},{"modelcompound_ref":"~/modelcompounds/id/cpd00067_c0","coefficient":-1},{"modelcompound_ref":"~/modelcompounds/id/cpd11538_c0","coefficient":1},{"modelcompound_ref":"~/modelcompounds/id/cpd00005_c0","coefficient":-1}],"modelReactionProteins":[],"id":"rxn05401_c0"},{"name":"(3R)-3-Hydroxydecanoyl-[acyl-carrier-protein]:NADP+ oxidoreductase_c0","probability":-1,"reaction_ref":"489/6/1/reactions/id/rxn05338","protons":0,"direction":"=","modelcompartment_ref":"~/modelcompartments/id/c0","modelReactionReagents":[{"modelcompound_ref":"~/modelcompounds/id/cpd00067_c0","coefficient":1},{"modelcompound_ref":"~/modelcompounds/id/cpd11482_c0","coefficient":-1},{"modelcompound_ref":"~/modelcompounds/id/cpd00006_c0","coefficient":-1},{"modelcompound_ref":"~/modelcompounds/id/cpd11487_c0","coefficient":1},{"modelcompound_ref":"~/modelcompounds/id/cpd00005_c0","coefficient":1}],"modelReactionProteins":[],"id":"rxn05338_c0"},{"name":"4-methyl-3-oxo-hexanoyl-ACP:NADP+ oxidoreductase_c0","probability":-1,"reaction_ref":"489/6/1/reactions/id/rxn05360","protons":0,"direction":"=","modelcompartment_ref":"~/modelcompartments/id/c0","modelReactionReagents":[{"modelcompound_ref":"~/modelcompounds/id/cpd00006_c0","coefficient":1},{"modelcompound_ref":"~/modelcompounds/id/cpd11496_c0","coefficient":-1},{"modelcompound_ref":"~/modelcompounds/id/cpd00067_c0","coefficient":-1},{"modelcompound_ref":"~/modelcompounds/id/cpd11497_c0","coefficient":1},{"modelcompound_ref":"~/modelcompounds/id/cpd00005_c0","coefficient":-1}],"modelReactionProteins":[],"id":"rxn05360_c0"},{"name":"6-methyl-3-oxo-heptanoyl-ACP:NADP+ oxidoreductase_c0","probability":-1,"reaction_ref":"489/6/1/reactions/id/rxn05414","protons":0,"direction":"=","modelcompartment_ref":"~/modelcompartments/id/c0","modelReactionReagents":[{"modelcompound_ref":"~/modelcompounds/id/cpd00006_c0","coefficient":1},{"modelcompound_ref":"~/modelcompounds/id/cpd11550_c0","coefficient":-1},{"modelcompound_ref":"~/modelcompounds/id/cpd00067_c0","coefficient":-1},{"modelcompound_ref":"~/modelcompounds/id/cpd11551_c0","coefficient":1},{"modelcompound_ref":"~/modelcompounds/id/cpd00005_c0","coefficient":-1}],"modelReactionProteins":[],"id":"rxn05414_c0"},{"name":"15-methyl-3-oxo-hexa-decanoyl-ACP:NADP+ oxidoreductase_c0","probability":-1,"reaction_ref":"489/6/1/reactions/id/rxn05405","protons":0,"direction":"=","modelcompartment_ref":"~/modelcompartments/id/c0","modelReactionReagents":[{"modelcompound_ref":"~/modelcompounds/id/cpd00006_c0","coefficient":1},{"modelcompound_ref":"~/modelcompounds/id/cpd11541_c0","coefficient":-1},{"modelcompound_ref":"~/modelcompounds/id/cpd00067_c0","coefficient":-1},{"modelcompound_ref":"~/modelcompounds/id/cpd11542_c0","coefficient":1},{"modelcompound_ref":"~/modelcompounds/id/cpd00005_c0","coefficient":-1}],"modelReactionProteins":[],"id":"rxn05405_c0"},{"name":"7-methyl-3-oxo-octanoyl-ACP:NADP+ oxidoreductase_c0","probability":-1,"reaction_ref":"489/6/1/reactions/id/rxn05389","protons":0,"direction":"=","modelcompartment_ref":"~/modelcompartments/id/c0","modelReactionReagents":[{"modelcompound_ref":"~/modelcompounds/id/cpd00006_c0","coefficient":1},{"modelcompound_ref":"~/modelcompounds/id/cpd00067_c0","coefficient":-1},{"modelcompound_ref":"~/modelcompounds/id/cpd11526_c0","coefficient":1},{"modelcompound_ref":"~/modelcompounds/id/cpd11525_c0","coefficient":-1},{"modelcompound_ref":"~/modelcompounds/id/cpd00005_c0","coefficient":-1}],"modelReactionProteins":[],"id":"rxn05389_c0"},{"name":"14-methyl-3-oxo-hexa-decanoyl-ACP:NADP+ oxidoreductase_c0","probability":-1,"reaction_ref":"489/6/1/reactions/id/rxn05380","protons":0,"direction":"=","modelcompartment_ref":"~/modelcompartments/id/c0","modelReactionReagents":[{"modelcompound_ref":"~/modelcompounds/id/cpd11517_c0","coefficient":1},{"modelcompound_ref":"~/modelcompounds/id/cpd00006_c0","coefficient":1},{"modelcompound_ref":"~/modelcompounds/id/cpd00067_c0","coefficient":-1},{"modelcompound_ref":"~/modelcompounds/id/cpd11516_c0","coefficient":-1},{"modelcompound_ref":"~/modelcompounds/id/cpd00005_c0","coefficient":-1}],"modelReactionProteins":[],"id":"rxn05380_c0"},{"name":"10-methyl-trans-undec-2-enoyl-ACP:NAD+ oxidoreductase (A-specific)_c0","probability":-1,"reaction_ref":"489/6/1/reactions/id/rxn05448","protons":0,"direction":">","modelcompartment_ref":"~/modelcompartments/id/c0","modelReactionReagents":[{"modelcompound_ref":"~/modelcompounds/id/cpd00067_c0","coefficient":-1},{"modelcompound_ref":"~/modelcompounds/id/cpd00003_c0","coefficient":1},{"modelcompound_ref":"~/modelcompounds/id/cpd00004_c0","coefficient":-1},{"modelcompound_ref":"~/modelcompounds/id/cpd11560_c0","coefficient":-1},{"modelcompound_ref":"~/modelcompounds/id/cpd11561_c0","coefficient":1}],"modelReactionProteins":[],"id":"rxn05448_c0"},{"name":"Hexadecanoyl-[acyl-carrier protein]:malonyl-CoA_c0","probability":-1,"reaction_ref":"489/6/1/reactions/id/rxn05328","protons":0,"direction":"<","modelcompartment_ref":"~/modelcompartments/id/c0","modelReactionReagents":[{"modelcompound_ref":"~/modelcompounds/id/cpd00067_c0","coefficient":1},{"modelcompound_ref":"~/modelcompounds/id/cpd11476_c0","coefficient":-1},{"modelcompound_ref":"~/modelcompounds/id/cpd00004_c0","coefficient":1},{"modelcompound_ref":"~/modelcompounds/id/cpd00003_c0","coefficient":-1},{"modelcompound_ref":"~/modelcompounds/id/cpd11477_c0","coefficient":1}],"modelReactionProteins":[],"id":"rxn05328_c0"},{"name":"12-methyl-trans-tetra-dec-2-enoyl-ACP:NAD+ oxidoreductase (A-specific)_c0","probability":-1,"reaction_ref":"489/6/1/reactions/id/rxn05437","protons":0,"direction":">","modelcompartment_ref":"~/modelcompartments/id/c0","modelReactionReagents":[{"modelcompound_ref":"~/modelcompounds/id/cpd11515_c0","coefficient":1},{"modelcompound_ref":"~/modelcompounds/id/cpd00067_c0","coefficient":-1},{"modelcompound_ref":"~/modelcompounds/id/cpd00003_c0","coefficient":1},{"modelcompound_ref":"~/modelcompounds/id/cpd00004_c0","coefficient":-1},{"modelcompound_ref":"~/modelcompounds/id/cpd11514_c0","coefficient":-1}],"modelReactionProteins":[],"id":"rxn05437_c0"},{"name":"Dodecanoyl-[acyl-carrier protein]:malonyl-CoA_c0","probability":-1,"reaction_ref":"489/6/1/reactions/id/rxn05324","protons":0,"direction":"<","modelcompartment_ref":"~/modelcompartments/id/c0","modelReactionReagents":[{"modelcompound_ref":"~/modelcompounds/id/cpd00067_c0","coefficient":1},{"modelcompound_ref":"~/modelcompounds/id/cpd11469_c0","coefficient":1},{"modelcompound_ref":"~/modelcompounds/id/cpd00004_c0","coefficient":1},{"modelcompound_ref":"~/modelcompounds/id/cpd11468_c0","coefficient":-1},{"modelcompound_ref":"~/modelcompounds/id/cpd00003_c0","coefficient":-1}],"modelReactionProteins":[],"id":"rxn05324_c0"},{"name":"trans-Octodec-2-enoyl-ACP:NAD+ oxidoreductase (A-specific)_c0","probability":-1,"reaction_ref":"489/6/1/reactions/id/rxn05464","protons":0,"direction":">","modelcompartment_ref":"~/modelcompartments/id/c0","modelReactionReagents":[{"modelcompound_ref":"~/modelcompounds/id/cpd00067_c0","coefficient":-1},{"modelcompound_ref":"~/modelcompounds/id/cpd11573_c0","coefficient":1},{"modelcompound_ref":"~/modelcompounds/id/cpd00003_c0","coefficient":1},{"modelcompound_ref":"~/modelcompounds/id/cpd00004_c0","coefficient":-1},{"modelcompound_ref":"~/modelcompounds/id/cpd11572_c0","coefficient":-1}],"modelReactionProteins":[],"id":"rxn05464_c0"},{"name":"Butyryl-[acyl-carrier protein]:malonyl-CoA_c0","probability":-1,"reaction_ref":"489/6/1/reactions/id/rxn05322","protons":0,"direction":"<","modelcompartment_ref":"~/modelcompartments/id/c0","modelReactionReagents":[{"modelcompound_ref":"~/modelcompounds/id/cpd00067_c0","coefficient":1},{"modelcompound_ref":"~/modelcompounds/id/cpd11464_c0","coefficient":-1},{"modelcompound_ref":"~/modelcompounds/id/cpd00004_c0","coefficient":1},{"modelcompound_ref":"~/modelcompounds/id/cpd00003_c0","coefficient":-1},{"modelcompound_ref":"~/modelcompounds/id/cpd11465_c0","coefficient":1}],"modelReactionProteins":[],"id":"rxn05322_c0"},{"name":"13-methyl-trans-tetra-dec-2-enoyl-ACP:NAD+ oxidoreductase (A-specific)_c0","probability":-1,"reaction_ref":"489/6/1/reactions/id/rxn05443","protons":0,"direction":">","modelcompartment_ref":"~/modelcompartments/id/c0","modelReactionReagents":[{"modelcompound_ref":"~/modelcompounds/id/cpd11540_c0","coefficient":1},{"modelcompound_ref":"~/modelcompounds/id/cpd00067_c0","coefficient":-1},{"modelcompound_ref":"~/modelcompounds/id/cpd00003_c0","coefficient":1},{"modelcompound_ref":"~/modelcompounds/id/cpd00004_c0","coefficient":-1},{"modelcompound_ref":"~/modelcompounds/id/cpd11539_c0","coefficient":-1}],"modelReactionProteins":[],"id":"rxn05443_c0"},{"name":"6-methyl-trans-oct-2-enoyl-ACP:NAD+ oxidoreductase (A-specific)_c0","probability":-1,"reaction_ref":"489/6/1/reactions/id/rxn05434","protons":0,"direction":">","modelcompartment_ref":"~/modelcompartments/id/c0","modelReactionReagents":[{"modelcompound_ref":"~/modelcompounds/id/cpd00067_c0","coefficient":-1},{"modelcompound_ref":"~/modelcompounds/id/cpd11503_c0","coefficient":1},{"modelcompound_ref":"~/modelcompounds/id/cpd00003_c0","coefficient":1},{"modelcompound_ref":"~/modelcompounds/id/cpd00004_c0","coefficient":-1},{"modelcompound_ref":"~/modelcompounds/id/cpd11502_c0","coefficient":-1}],"modelReactionProteins":[],"id":"rxn05434_c0"},{"name":"10-methyl-trans-dodec-2-enoyl-ACP:NAD+ oxidoreductase (A-specific)_c0","probability":-1,"reaction_ref":"489/6/1/reactions/id/rxn05436","protons":0,"direction":">","modelcompartment_ref":"~/modelcompartments/id/c0","modelReactionReagents":[{"modelcompound_ref":"~/modelcompounds/id/cpd11511_c0","coefficient":1},{"modelcompound_ref":"~/modelcompounds/id/cpd00067_c0","coefficient":-1},{"modelcompound_ref":"~/modelcompounds/id/cpd00003_c0","coefficient":1},{"modelcompound_ref":"~/modelcompounds/id/cpd00004_c0","coefficient":-1},{"modelcompound_ref":"~/modelcompounds/id/cpd11510_c0","coefficient":-1}],"modelReactionProteins":[],"id":"rxn05436_c0"},{"name":"7-methyl-trans-oct-2-enoyl-ACP:NAD+ oxidoreductase (A-specific)_c0","probability":-1,"reaction_ref":"489/6/1/reactions/id/rxn05440","protons":0,"direction":">","modelcompartment_ref":"~/modelcompartments/id/c0","modelReactionReagents":[{"modelcompound_ref":"~/modelcompounds/id/cpd11527_c0","coefficient":-1},{"modelcompound_ref":"~/modelcompounds/id/cpd00067_c0","coefficient":-1},{"modelcompound_ref":"~/modelcompounds/id/cpd00003_c0","coefficient":1},{"modelcompound_ref":"~/modelcompounds/id/cpd00004_c0","coefficient":-1},{"modelcompound_ref":"~/modelcompounds/id/cpd11528_c0","coefficient":1}],"modelReactionProteins":[],"id":"rxn05440_c0"},{"name":"15-methyl-trans-hexa-dec-2-enoyl-ACP:NAD+ oxidoreductase (A-specific)_c0","probability":-1,"reaction_ref":"489/6/1/reactions/id/rxn05444","protons":0,"direction":">","modelcompartment_ref":"~/modelcompartments/id/c0","modelReactionReagents":[{"modelcompound_ref":"~/modelcompounds/id/cpd00067_c0","coefficient":-1},{"modelcompound_ref":"~/modelcompounds/id/cpd00003_c0","coefficient":1},{"modelcompound_ref":"~/modelcompounds/id/cpd00004_c0","coefficient":-1},{"modelcompound_ref":"~/modelcompounds/id/cpd11544_c0","coefficient":1},{"modelcompound_ref":"~/modelcompounds/id/cpd11543_c0","coefficient":-1}],"modelReactionProteins":[],"id":"rxn05444_c0"},{"name":"4-methyl-trans-hex-2-enoyl-ACP:NAD+ oxidoreductase (A-specific)_c0","probability":-1,"reaction_ref":"489/6/1/reactions/id/rxn05433","protons":0,"direction":">","modelcompartment_ref":"~/modelcompartments/id/c0","modelReactionReagents":[{"modelcompound_ref":"~/modelcompounds/id/cpd00067_c0","coefficient":-1},{"modelcompound_ref":"~/modelcompounds/id/cpd00003_c0","coefficient":1},{"modelcompound_ref":"~/modelcompounds/id/cpd11498_c0","coefficient":-1},{"modelcompound_ref":"~/modelcompounds/id/cpd00004_c0","coefficient":-1},{"modelcompound_ref":"~/modelcompounds/id/cpd11499_c0","coefficient":1}],"modelReactionProteins":[],"id":"rxn05433_c0"},{"name":"Octanoyl-[acyl-carrier protein]:malonyl-CoA_c0","probability":-1,"reaction_ref":"489/6/1/reactions/id/rxn05325","protons":0,"direction":"<","modelcompartment_ref":"~/modelcompartments/id/c0","modelReactionReagents":[{"modelcompound_ref":"~/modelcompounds/id/cpd11471_c0","coefficient":1},{"modelcompound_ref":"~/modelcompounds/id/cpd00067_c0","coefficient":1},{"modelcompound_ref":"~/modelcompounds/id/cpd00004_c0","coefficient":1},{"modelcompound_ref":"~/modelcompounds/id/cpd11470_c0","coefficient":-1},{"modelcompound_ref":"~/modelcompounds/id/cpd00003_c0","coefficient":-1}],"modelReactionProteins":[],"id":"rxn05325_c0"},{"name":"12-methyl-trans-tridec-2-enoyl-ACP:NAD+ oxidoreductase (A-specific)_c0","probability":-1,"reaction_ref":"489/6/1/reactions/id/rxn05449","protons":0,"direction":">","modelcompartment_ref":"~/modelcompartments/id/c0","modelReactionReagents":[{"modelcompound_ref":"~/modelcompounds/id/cpd00067_c0","coefficient":-1},{"modelcompound_ref":"~/modelcompounds/id/cpd11565_c0","coefficient":1},{"modelcompound_ref":"~/modelcompounds/id/cpd00003_c0","coefficient":1},{"modelcompound_ref":"~/modelcompounds/id/cpd00004_c0","coefficient":-1},{"modelcompound_ref":"~/modelcompounds/id/cpd11564_c0","coefficient":-1}],"modelReactionProteins":[],"id":"rxn05449_c0"},{"name":"Tetradecanoyl-[acyl-carrier protein]:malonyl-CoA_c0","probability":-1,"reaction_ref":"489/6/1/reactions/id/rxn05323","protons":0,"direction":"<","modelcompartment_ref":"~/modelcompartments/id/c0","modelReactionReagents":[{"modelcompound_ref":"~/modelcompounds/id/cpd00067_c0","coefficient":1},{"modelcompound_ref":"~/modelcompounds/id/cpd11467_c0","coefficient":1},{"modelcompound_ref":"~/modelcompounds/id/cpd00004_c0","coefficient":1},{"modelcompound_ref":"~/modelcompounds/id/cpd00003_c0","coefficient":-1},{"modelcompound_ref":"~/modelcompounds/id/cpd11466_c0","coefficient":-1}],"modelReactionProteins":[],"id":"rxn05323_c0"},{"name":"9-methyl-trans-dec-2-enoyl-ACP:NAD+ oxidoreductase (A-specific)_c0","probability":-1,"reaction_ref":"489/6/1/reactions/id/rxn05441","protons":0,"direction":">","modelcompartment_ref":"~/modelcompartments/id/c0","modelReactionReagents":[{"modelcompound_ref":"~/modelcompounds/id/cpd11532_c0","coefficient":1},{"modelcompo
[truncated: 690,694 more chars]
